# Supplementary material for: Candidate genes associated with bud dormancy release in blackcurrant (Ribes nigrum L.)
Source: BMC Plant Biol. 2010 Sep 14;10:202. doi: 10.1186/1471-2229-10-202 (PMC2956551; doi:10.1186/1471-2229-10-202)
Supplement: Additional file 1 — Ribes sequences with significant gene expression profiles. Significant genes following ANOVA analysis: GenBank, GenBank accession number; dbEST, dbEST accession number; Homologue, significant blastx match; Homologue accession, public database accession number of significant match; Arabidopsis homologue, description of significant TAIR match; Arabidopsis homologue accession, TAIR accession number; Normalized, fold-change; t-test P-value, measure of significance; week 0-16, sample time point; Cluster, K-means group (see Figure 2). [file 1471-2229-10-202-S1.XLSX]

## Sheet: Sheet1
						week 0		week 2		week 4		week 8		week 12		week 14		week 16
GenBank	dbEST	Homologue	Homologue accession	Arabidopsis homologue	Arabidopsis homologue accession	Normalized	t-test P-value	Normalized2	t-test P-value3	Normalized4	t-test P-value5	Normalized6	t-test P-value7	Normalized8	t-test P-value9	Normalized10	t-test P-value11	Normalized12	t-test P-value13	Cluster
GT021905	66881495	LOL1 (LSD ONE LIKE 1) [Arabidopsis thaliana] gb|AAL15306.1| At1g32540/T9G5_1 [Arabidopsis thaliana] gb|AAM51585.1| At1g32540/T9G5_1 [Arabidopsis thaliana] gb|AAQ55219.1| LSD1-like [Arabidopsis thaliana]	NP_564405.1	LOL1 LOL1 (LSD ONE LIKE 1)	AT1G32540.1	1.45208	0.190778	1.35732	0.00571367	1.1702	0.505432	1.06075	0.634057	0.686383	0.120475	0.766274	0.0191928	1.11254	0.484033	Set 4
GT021911	66881501	No description	No hits found		None	0.831294	0.0941942	0.925867	0.617695	0.826735	0.0766947	1.08646	0.183513	1.00102	0.991284	1.26464	0.310361	1.55552	0.00478128	Set 2
GT021912	66881502	sensor histidine kinase [Pseudomonas fluorescens Pf-5] gb|AAY93725.1| sensor histidine kinase [Pseudomonas fluorescens Pf-5]	YP_261562.1		None	0.962532	0.82012	0.872471	0.115144	0.889904	0.309756	0.774056	0.182348	1.21039	0.124129	1.5187	0.175806	2.35732	0.000248584	Set 2
GT021919	66881509	putative E2 ubiquitin-conjugating enzyme UBC7 [Arabidopsis thaliana]	AAO64200.1	UBC13 UBC13 (ubiquitin-conjugating enzyme	AT3G46460.1	1.18439	0.241849	1.16235	0.327656	1.38188	0.0437425	1.11253	0.579833	0.574906	0.0557509	0.362983	0.00740452	0.254078	0.0189947	Set 4
GT021927	66881517	60S ribosomal protein L35 gb|AAF34800.1|AF227980_1 60S ribosomal protein L35 [Euphorbia esula]	Q9M5L0	60S ribosomal protein L35 (RPL35D)	AT5G02610.1	0.737932	0.193176	0.643198	0.0479832	0.857909	0.213524	0.772184	0.0359491	1.14148	0.123742	1.61246	0.0331578	2.04448	0.0155688	Set 2
GT021928	66881518	Late embryogenesis abundant protein Lea14-A gb|AAA18542.1| Group 4 late embryogenesis-abundant protein gb|AAA18543.1| Group 4 late embryogenesis-abundant protein	P46518	LSR3, LEA14 LEA14 (LATE EMBRYOGENESIS	AT1G01470.1	1.66823	0.00130401	1.19277	0.475653	0.807191	0.219033	2.44928	0.104574	1.50371	0.0073792	0.129856	0.00134373	0.240309	0.0144009	Set 4
GT021936	66881526	40S ribosomal protein S10-like [Solanum tuberosum]	ABB55398.1	40S ribosomal protein S10 (RPS10A)	AT4G25740.2	0.974402	0.922749	0.821211	0.0699456	0.77066	0.013995	0.784402	0.099748	1.21047	0.265322	1.40971	0.145586	1.7529	0.00379239	Set 3
GT021937	66881527	structural constituent of ribosome [Arabidopsis thaliana] sp|Q3E902|RS212_ARATH 40S ribosomal protein S21-2 gb|ABK32166.1| At5g27700 [Arabidopsis thaliana]	NP_198122.1	40S ribosomal protein S21 (RPS21C)	AT5G27700.1	0.719079	0.0246522	0.708558	0.187103	0.7645	0.0699273	0.7644	0.278301	1.27602	0.111739	1.73407	0.0343382	2.41475	0.0302337	Set 2
GT021944	66881534	S-adenosyl-L-homocysteine hydrolase-like [Solanum tuberosum]	ABB55380.1	SAHH2 SAHH2 (S-ADENOSYL-L-HOMOCYSTEINE	AT3G23810.1	0.685896	0.0631161	0.622871	0.012214	0.568976	0.0134859	0.986827	0.937672	1.26257	0.0206131	1.16917	0.264474	1.63117	0.0260946	Set 1
GT021947	66881537	hydrogen-transporting ATP synthase rotational mechanism / hydrogen-transporting ATPase rotational mechanism [Arabidopsis thaliana] sp|Q96253|ATP5E_ARATH ATP synthase epsilon chain mitochondrial gb|AAG50890.1|AC025294_28 epsilon subunit of mitochondrial F1-ATPase [Arabidopsis thaliana] dbj|BAA13602.1| epsilon subunit of mitochondrial F1-ATPase [Arabidopsis thaliana] gb|AAL61916.1| epsilon subunit …	NP_175576.1	ATP synthase epsilon chain, mitochondrial	AT1G51650.1	0.757674	0.280715	0.684957	0.0679777	0.891942	0.0447363	0.829196	0.237536	1.48404	0.0500488	1.76263	0.00487185	2.58061	0.00853626	Set 2
GT021948	66881538	No description	No hits found		None	1.50334	0.0812339	1.27102	0.127774	1.09171	0.0860358	1.06542	0.752458	0.544238	0.00171886	0.504712	0.0202171	0.488354	0.0452505	Set 4
GT021949	66881539	chloroplast pigment-binding protein CP29 [Nicotiana tabacum]	ABG73415.1	LHCB4.2 LHCB4.2 (LIGHT HARVESTING COMPLEX	AT3G08940.2	0.887299	0.60354	0.781735	0.0333574	0.87698	0.201445	0.729049	0.0135026	1.50251	0.0749523	2.07259	0.0368696	3.78943	0.0100458	Set 2
GT021955	66881545	CBL-interacting protein kinase 9 [Populus trichocarpa]	ABJ91216.1	SIP3, SNRK3.14, CIPK6 CIPK6	AT4G30960.1	2.44903	0.0163727	0.96871	0.849474	1.55287	0.00889288	1.19465	0.217354	0.777102	0.330278	0.428252	0.000115515	0.418672	0.034844	Set 4
GT021959	66881549	60S ribosomal protein L24 gb|AAG13986.1|AF298827_1 60S ribosomal protein L24 [Prunus avium]	Q9FUL4	RPL24B, RPL24, STV1 STV1 (SHORT VALVE1);	AT3G53020.1	0.887305	0.4347	0.774971	0.0765712	0.966705	0.207428	0.903521	0.177502	2.01539	0.00397669	2.78488	0.0113968	3.45994	0.004907	Set 2
GT021961	66881551	Universal stress protein (Usp) [Medicago truncatula] gb|ABE88281.1| Universal stress protein (Usp) [Medicago truncatula]	ABE84254.1	universal stress protein (USP) family	AT3G62550.1	1.17772	0.20906	1.27248	0.212766	1.59633	0.0055189	1.03338	0.836189	0.484666	0.027574	0.540986	0.00238974	0.344881	0.00745587	Set 4
GT021962	66881552	ORF 2			None	0.606778	0.0504479	1.00509	0.941212	0.808742	0.227522	0.523535	0.00992037	1.25489	0.14809	1.09589	0.0850068	1.38991	0.186834	Set 3
GT021967	66881557	sucrose responsive element binding protein [Vitis vinifera]	AAY28930.1		None	4.84323	0.00207369	1.4685	0.0326182	2.46093	0.0194147	1.04583	0.504774	0.47058	0.00254742	0.797443	0.0196977	0.740606	0.0105897	Set 4
GT021969	66881559	putative Hs1pro-1-like receptor [Glycine max]	AAG44839.1	HSPRO2, ATHSPRO2 similar to unknown	AT2G40000.1	3.26003	0.00499089	1.34935	0.0126145	2.13368	0.0171862	1.00269	0.978928	0.618852	0.110126	0.581649	0.0882622	0.66573	0.0315604	Set 4
GT021971	66881561	similar to 60S ribosomal protein L35 [Solanum lycopersicum]	BAD95794.1	60S ribosomal protein L35 (RPL35D)	AT5G02610.1	0.829319	0.18541	0.726757	0.0191846	0.882135	0.0166816	0.901278	0.294563	1.27599	0.0481133	1.92567	0.0325086	2.06509	0.00676023	Set 2
GT021981	66881571	carboxylic ester hydrolase/ hydrolase acting on ester bonds [Arabidopsis thaliana] emb|CAB80922.1| putative acetyltransferase [Arabidopsis thaliana] gb|ABL66800.1| At4g01130 [Arabidopsis thaliana]	NP_192022.1	acetylesterase, putative	AT4G01130.1	0.620364	0.010331	0.686793	0.135717	0.920953	0.680096	0.933634	0.199737	1.54032	0.00899725	1.10437	0.260299	1.338	0.0138942	Set 1
GT021984	66881574	Ras small GTPase Rab type [Medicago truncatula]	ABE78982.1	RAN2 RAN2 (Ras-related GTP-binding nuclear	AT5G20020.1	0.855348	0.460564	0.620623	0.0296769	0.609205	0.0393061	0.813555	0.00575031	1.40366	0.102073	1.46313	0.0615067	1.90802	4.55724e-05	Set 3
GT021988	66881578	No description	No hits found		None	5.45437	0.00483058	1.17705	0.183939	3.67068	0.00565352	0.970095	0.866395	0.510161	0.0612662	0.308966	0.0126459	0.414852	0.0239211	Set 4
GT021989	66881579	structural constituent of ribosome [Arabidopsis thaliana] gb|AAM64289.1| ribosomal protein L11 cytosolic [Arabidopsis thaliana]	NP_851137.1	RPL16B RPL16B (ribosomal protein L16B);	AT4G18730.1	0.834028	0.133481	0.880696	0.266339	0.89549	0.187776	0.86912	0.0527399	1.65526	0.0205573	1.8808	0.0242686	2.44028	0.00303112	Set 2
GT021994	66881584	No description	No hits found		None	1.25842	0.304006	1.23917	0.194971	1.08663	0.12371	1.16495	0.382885	0.415261	0.0362582	0.344075	0.0096049	0.288053	0.0021311	Set 4
GT022005	66881595	Os12g0566300 [Oryza sativa (japonica cultivar-group)] gb|ABA98986.1| ATP-citrate synthase putative expressed [Oryza sativa (japonica cultivar-group)] dbj|BAF30071.1| Os12g0566300 [Oryza sativa (japonica cultivar-group)]	NP_001067052.1	ACLA-3 ACLA-3 (ATP-citrate lyase A-3)	AT1G09430.1	1.57115	0.314684	1.63148	0.151172	1.60685	0.0630792	1.1286	0.414091	0.33809	0.00756656	0.220423	0.00240824	0.0942784	0.00600609	Set 4
GT022015	66881605	Unknown protein [Arabidopsis thaliana]	AAO29950.1	transketolase, putative	AT3G60750.1	1.29581	0.204019	1.22669	0.0278572	1.19195	0.12135	0.964022	0.844639	0.680161	0.0764554	0.610633	0.00634599	0.635871	0.216764	Set 4
GT022021	66881611	hypothetical protein At2g30990 [Arabidopsis thaliana]	AAV63883.1		None	1.56042	0.211318	1.69363	0.0350861	1.5244	0.121866	1.00194	0.991365	0.630943	0.0649261	0.363715	0.00486914	0.286847	0.0273347	Set 4
GT022022	66881612	GRAS2 [Solanum lycopersicum]	ABD72959.1	PAT1 PAT1 (PHYTOCHROME A SIGNAL	AT5G48150.1	2.15786	0.0584853	1.35533	0.0571995	1.33449	0.313921	1.06476	0.735966	0.846376	0.18398	0.681988	0.162113	0.614563	0.00703343	Set 4
GT022031	66881621	RNA polymerase sigma-70 factor ECF subfamily [Pseudomonas putida KT2440] gb|AAN66329.1|AE016261_6 RNA polymerase sigma-70 factor ECF subfamily [Pseudomonas putida KT2440]	NP_742865.1		None	1.77759	0.027515	1.04004	0.830526	0.919909	0.396548	1.88447	0.305336	2.92032	0.00542048	0.507121	0.00226522	0.938153	0.534336	Set 4
GT022046	66881636	ATPase coupled to transmembrane movement of substances [Arabidopsis thaliana] sp|Q8RXN0|WBC11_ARATH White-brown complex homolog protein 11 gb|AAL87274.1| putative ABC transporter protein [Arabidopsis thaliana] gb|AAN12898.1| putative ABC transporter protein [Arabidopsis thaliana]	NP_173226.2	WBC11, ABCG11, DSO, COF1	AT1G17840.1	1.32647	0.213481	1.45153	0.0377598	1.44399	0.0121525	1.17198	0.329995	0.918217	0.26159	0.693307	0.0333607	0.851901	0.396314	Set 4
GT022052	66881642	Magnesium-chelatase subunit chlD chloroplast precursor (Mg-protoporphyrin IX chelatase) (Mg-chelatase subunit D) gb|AAB72194.1| Mg-chelatase subunit D [Pisum sativum]	O22437	PDE166, CHLD CHLD/PDE166 (PIGMENT DEFECTIVE	AT1G08520.1	1.01571	0.929379	1.01428	0.860987	1.3007	0.223048	0.617627	0.0210976	0.937583	0.196224	1.33443	0.188256	1.83793	0.00944864	Set 2
GT022061	66881651	VDAC1.3 [Lotus corniculatus var. japonicus]	AAQ87021.1	porin, putative chr3:85761-87619	AT3G01280.1	0.798834	0.46266	0.688228	0.0114216	0.800073	0.246052	0.792488	0.0228305	1.84289	0.0489793	2.21325	0.00412616	2.74084	0.0133384	Set 3
GT022063	66881653	MADS-box protein JOINTLESS (LeMADS) gb|AAG09811.1| MADS-box transcription factor JOINTLESS [Lycopersicon esculentum]	Q9FUY6	AGL22, SVP SVP (SHORT VEGETATIVE PHASE);	AT2G22540.1	2.93947	0.000297476	1.70861	0.0670719	1.34897	0.0174609	0.977709	0.424787	0.623946	0.184144	0.330498	0.0076913	0.288328	0.00680671	Set 4
GT022066	66881656	60S ribosomal protein L10 (QM protein homolog) gb|AAD56018.1|AF180758_1 60S ribosomal protein L10 [Vitis riparia]	Q9SPB3	60S ribosomal protein L10 (RPL10B)	AT1G26910.1	0.822838	0.223061	0.742835	0.0572326	0.902415	0.21035	0.974183	0.797518	1.61305	0.0537975	1.82402	0.0200813	2.39438	0.0184559	Set 1
GT022086	66881676	Os09g0453400 [Oryza sativa (japonica cultivar-group)] dbj|BAD38026.1| chloroplast thylakoidal processing peptidase-like protein [Oryza sativa (japonica cultivar-group)] dbj|BAF25258.1| Os09g0453400 [Oryza sativa (japonica cultivar-group)]	NP_001063344.1	chloroplast thylakoidal processing	AT2G30440.1	1.51894	0.193395	1.44708	0.0512667	1.49141	0.0205108	1.07395	0.502073	0.342432	0.0206263	0.224256	0.00191981	0.130408	0.0123462	Set 4
GT022088	66881678	unknown protein [Arabidopsis thaliana] gb|ABD38916.1| At1g29990 [Arabidopsis thaliana]	NP_174292.2	prefoldin, putative	AT1G29990.1	0.975787	0.928383	0.768825	0.107077	0.821543	0.274141	0.810456	0.266234	0.909622	0.397391	1.29427	0.195295	1.71652	0.000757907	Set 2
GT022097	66881687	Cell surface antigen Sca13 [Rickettsia bellii RML369-C] gb|AAX73218.1| cell surface antigen Sca13 [Rickettsia bellii] gb|ABE04230.1| Cell surface antigen Sca13 [Rickettsia bellii RML369-C]	YP_537319.1		None	1.75481	0.0105492	2.03466	0.025217	1.56037	0.0660655	0.85953	0.548593	0.167401	0.00090985	0.108581	0.00298215	0.0362502	0.00214801	Set 4
GT022101	66881691	putative multiple stress-responsive zinc-finger protein [Citrus cv. Shiranuhi]	ABL67658.1	zinc finger (AN1-like) family protein	AT1G51200.1	1.19111	0.274091	1.12964	0.169336	1.17564	0.0690405	0.980011	0.91459	0.462363	0.0100993	0.350531	0.00642912	0.301894	0.00645124	Set 4
GT022104	66881694	Amino acid ABC transporter permease protein 3-TM region His/Glu/Gln/Arg/opine [Pseudomonas fluorescens PfO-1] gb|ABA72120.1| Amino acid ABC transporter permease protein 3-TM region His/Glu/Gln/Arg/opine [Pseudomonas fluorescens PfO-1]	YP_346109.1		None	1.29289	0.163478	1.0062	0.925105	0.652751	0.0336103	1.50931	0.00654797	1.88343	0.0416736	0.427532	0.0327059	0.597749	0.0394462	Set 4
GT022105	66881695	Mitochondrial carrier protein [Ribes nigrum]	CAA07568.1	mitochondrial substrate carrier family	AT1G07030.1	1.53879	0.133992	1.35194	0.110121	1.22264	0.23591	1.02391	0.77053	0.475618	0.0557972	0.368478	0.00899251	0.308329	0.000101925	Set 4
GT022106	66881696	phosphoenolpyruvate carboxykinase [Flaveria trinervia]	BAB43907.1	PCK1, PEPCK PCK1/PEPCK (PHOSPHOENOLPYRUVATE	AT4G37870.1	0.938266	0.577924	0.890386	0.00636022	0.835422	0.231061	0.664988	0.027862	1.31198	0.184129	1.17326	0.011376	1.17652	0.401994	Set 3
GT022110	66881700	unknown protein [Arabidopsis thaliana]	NP_189339.1	similar to unknown protein [Arabidopsis	AT3G27030.1	1.3352	0.228334	1.23692	0.190893	1.02052	0.454301	1.48887	0.000770725	1.06134	0.727404	0.34652	0.0192271	0.364595	0.0118642	Set 4
GT022117	66881707	conserved hypothetical protein [Pseudomonas putida F1] gb|EAP51066.1| conserved hypothetical protein [Pseudomonas putida F1]	ZP_00899816.1		None	0.972066	0.840154	1.13732	0.288902	0.662141	0.0220175	1.3029	0.109202	1.37436	0.194423	0.416113	0.0375262	0.461677	0.00612393	Set 4
GT022119	66881709	Periplasmic binding protein/LacI transcriptional regulator [Pseudomonas fluorescens PfO-1] gb|ABA74045.1| Periplasmic binding protein/LacI transcriptional regulator [Pseudomonas fluorescens PfO-1]	YP_348034.1		None	1.34443	0.115346	1.35094	0.1004	1.09837	0.0511642	1.05437	0.790522	0.379105	0.0258246	0.303528	0.00609998	0.136486	0.00356098	Set 4
GT022121	66881711	hypothetical protein [Cleome spinosa]	ABD96960.1	RAD23-3 RAD23-3 (PUTATIVE DNA REPAIR	AT3G02540.1	0.907034	0.507235	0.81635	0.00551505	0.861799	0.306193	0.832021	0.110985	1.19456	0.167245	1.21133	0.0028088	1.38558	0.153213	Set 3
GT022122	66881712	CaCBF1B [Capsicum annuum] gb|AAZ22480.1| CBF1 [Capsicum annuum var. annuum]	AAQ88400.1	CBF3, DREB1, DREB1A DREB1A (DEHYDRATION	AT4G25480.1	3.23894	0.0340875	1.49345	0.00595388	1.2976	0.22058	1.06344	0.361149	0.659821	0.163188	0.339992	0.0288805	0.478964	0.0018294	Set 4
GT022123	66881713	Os04g0555400 [Oryza sativa (japonica cultivar-group)] emb|CAD41638.2| OSJNBb0012E24.3 [Oryza sativa (japonica cultivar-group)] dbj|BAF15430.1| Os04g0555400 [Oryza sativa (japonica cultivar-group)]	NP_001053516.1	EMB1220 EMB1220 (EMBRYO DEFECTIVE 1220)	AT1G60170.1	1.2227	0.164263	1.16096	0.210808	1.15384	0.184097	1.08918	0.714241	0.38525	0.0344991	0.278414	0.00158886	0.181547	0.00214628	Set 4
GT022127	66881717	hypothetical protein [Nicotiana tabacum]	BAC53927.1	RD29B, LTI65 LTI65/RD29B (RESPONSIVE TO	AT5G52300.1	1.03925	0.369049	1.25232	0.0853738	0.728905	0.0295094	1.53362	0.25897	1.82614	0.000987312	0.333422	0.011622	0.430668	0.0282518	Set 4
GT022135	66881725	Cys-3-His zinc finger protein [Capsicum annuum]	ABI30334.1	zinc finger (CCCH-type) family protein	AT3G55980.1	1.48596	0.185812	1.21135	0.0616097	1.2555	0.0708677	1.27352	0.26802	0.475977	0.0261482	0.299723	0.0034328	0.297773	0.00174217	Set 4
GT022139	66881729	phi-1 [Nicotiana tabacum]	BAA33810.1	phosphate-responsive protein, putative	AT4G08950.1	4.66586	0.00867215	0.853301	0.43206	1.86717	0.027099	0.612557	0.116413	0.647637	0.113643	0.768529	0.00552363	1.17257	0.0563992	Set 4
GT022143	66881733	pux2 (PLANT UBX DOMAIN-CONTAINING PROTEIN 2); nucleic acid binding / zinc ion binding [Arabidopsis thaliana] gb|AAD12706.2| expressed protein [Arabidopsis thaliana] dbj|BAC43494.1| unknown protein [Arabidopsis thaliana] gb|AAO63828.1| unknown protein [Arabidopsis thaliana] gb|AAS78924.1| CDC48-interacting UBX-domain protein [Arabidopsis thaliana]	NP_565271.1	PUX2 PUX2 (PLANT UBX DOMAIN-CONTAINING	AT2G01650.1	1.58461	0.254582	1.42316	0.0215218	1.43971	0.123519	1.0972	0.631233	0.282488	0.0257029	0.170352	0.0136854	0.0929647	0.00548354	Set 4
GT022144	66881734	unknown protein [Arabidopsis thaliana] gb|AAL67124.1| AT3g53630/F4P12_330 [Arabidopsis thaliana] gb|AAM19896.1| AT3g53630/F4P12_330 [Arabidopsis thaliana]	NP_190931.2	similar to unknown protein [Arabidopsis	AT3G53630.1	1.41532	0.100998	1.51605	0.054265	1.34201	0.0772181	0.894807	0.523622	0.383044	0.0102351	0.373984	0.0103435	0.269405	0.00166048	Set 4
GT022152	66881742	ELF5 (EARLY FLOWERING 5) [Arabidopsis thaliana] gb|AAS19471.1| EARLY FLOWERING 5 [Arabidopsis thaliana]	NP_001032126.1	ELF5 ELF5 (EARLY FLOWERING 5)	AT5G62640.1	1.44522	0.108458	1.12726	0.398007	1.18236	0.250865	1.12364	0.540965	0.541445	0.0440851	0.412581	0.00440131	0.431122	0.0167406	Set 4
GT022153	66881743	chalcone isomerase [Camellia sinensis]	AAZ17563.2	TT5, A11, CFI A11/CFI/TT5 (TRANSPARENT	AT3G55120.1	1.04134	0.881991	0.445379	0.0231444	0.539796	0.0594646	0.584231	0.0812621	1.40462	0.00923493	1.80538	0.0862803	1.95903	0.0259267	Set 3
GT022157	66881747	No description	No hits found		None	1.94995	0.111194	1.7879	0.00301609	1.51179	0.204975	1.13046	0.199261	0.589742	0.0729462	0.596975	0.0482555	0.59859	0.00142438	Set 4
GT022161	66881751	No description	No hits found		None	1.47421	0.231508	1.13692	0.602319	0.842043	0.612762	1.12282	0.218462	1.28459	0.570027	0.525584	0.00263324	0.880608	0.504817	Set 4
GT022163	66881753	No description	No hits found		None	1.43348	0.185394	1.46312	0.00658488	1.11111	0.519996	1.30784	0.0232385	0.789117	0.1634	0.584303	0.0153683	0.746825	0.0374182	Set 4
GT022183	66881773	Vacuolar ATP synthase subunit E (V-ATPase E subunit) (Vacuolar proton pump E subunit) dbj|BAA89661.1| vacuolar H+-ATPase E subunit-1 [Citrus unshiu]	Q9MB46	VHA-E3 VHA-E3 (VACUOLAR H+-ATPASE SUBUNIT	AT1G64200.1	1.4104	0.209048	1.19457	0.246008	1.05181	0.521989	1.35434	0.122392	0.812747	0.400928	0.330678	0.00154148	0.389825	0.0314855	Set 4
GT022184	66881774	alpha tubulin [Hammondia heydorni]	AAP42807.1	TUA6 TUA6 (tubulin alpha-6 chiain)	AT4G14960.1	0.828489	0.233172	0.781695	0.160437	0.716314	0.0683507	0.952839	0.242612	2.78015	0.0142541	3.40822	0.0121667	3.39067	0.0205595	Set 1
GT022187	66881777	hypothetical protein [Glycine max]	AAN03467.1	similar to unknown protein [Arabidopsis	AT5G25360.1	1.42393	0.135899	1.28318	0.0690443	1.21636	0.0681227	0.972165	0.844612	0.574215	0.0300675	0.551227	0.0129787	0.428159	0.00934641	Set 4
GT022188	66881778	No description	No hits found		None	2.17456	0.0348302	0.403133	0.0169703	0.820133	0.434426	0.35832	0.0106199	0.930926	0.734599	1.07719	0.426476	1.91005	0.0527791	Set 3
GT022197	66881787	phosphate regulon sensor protein [Bordetella pertussis Tohama I] emb|CAE40538.1| phosphate regulon sensor protein [Bordetella pertussis Tohama I]	NP_879052.1		None	3.51115	0.0229297	0.564642	0.128826	1.14791	0.641641	0.743255	0.0987926	0.983553	0.961566	1.00892	0.940746	2.06947	0.0126698	Set 3
GT022198	66881788	hypothetical protein SNOG_08834 [Phaeosphaeria nodorum SN15]	EAT84002.1		None	1.5494	0.057127	1.33546	0.0603648	1.38244	0.0451646	1.12259	0.587599	0.216572	0.00453767	0.11949	0.0111772	0.0401176	0.00279277	Set 4
GT022200	66881790	protein translocase/ protein transporter [Arabidopsis thaliana]	NP_566368.1	MEE67 MEE67 (maternal effect embryo arrest	AT3G10110.1	0.824335	0.178603	0.738297	0.00734567	0.966117	0.228636	1.03167	0.493837	1.28033	0.0429364	1.45064	0.0942278	1.55157	0.0697563	Set 1
GT022203	66881793	No description	No hits found		None	1.36098	0.00474934	1.34537	0.0343741	1.09757	0.566099	1.18638	0.270408	0.75193	0.0535063	0.808582	0.129885	0.59698	0.011871	Set 4
GT022204	66881794	No description	No hits found		None	0.79136	0.00353733	1.63678	0.0366243	1.08198	0.610815	1.13992	0.407269	1.01578	0.682425	1.11884	0.378727	0.543319	0.0549004	Set 4
GT022208	66881798	Os06g0109400 [Oryza sativa (japonica cultivar-group)] dbj|BAD67691.1| putative cell survival CED-4-interacting protein MAC-1 [Oryza sativa (japonica cultivar-group)] dbj|BAD67894.1| putative cell survival CED-4-interacting protein MAC-1 [Oryza sativa (japonica cultivar-group)] dbj|BAF18490.1| Os06g0109400 [Oryza sativa (japonica cultivar-group)]	NP_001056576.1	EMB1354, CDC48C CDC48C (EMBRYO DEFECTIVE	AT3G01610.1	1.37851	0.0457569	1.49604	0.0922805	1.1857	0.0494601	1.03355	0.763883	0.279295	0.00968355	0.272315	0.000675929	0.203344	0.00525856	Set 4
GT022209	66881799	WD40-like [Medicago truncatula]	ABE84245.1	EDA7 EDA7 (embryo sac development arrest	AT3G56990.1	1.17835	0.298442	1.36029	0.0300564	1.2293	0.190598	1.14382	0.17058	0.82707	0.165734	0.780007	0.00663199	0.734714	0.0777996	Set 4
GT022210	66881800	nucleic acid binding [Arabidopsis thaliana] gb|AAM91097.1| At2g28450/T1B3.3 [Arabidopsis thaliana] gb|AAN72304.1| At2g28450/T1B3.3 [Arabidopsis thaliana]	NP_180412.2	zinc finger (CCCH-type) family protein	AT2G28450.1	1.26835	0.189044	1.4324	0.101356	1.72522	0.0227363	1.18949	0.426949	0.843336	0.0739808	0.44661	0.0512797	0.317186	0.00917132	Set 4
GT022217	66881807	3-beta-hydroxy-delta5-steroid dehydrogenase [Arabidopsis thaliana] gb|AAL16229.1|AF428460_1 At2g33630/F4P9.40 [Arabidopsis thaliana] gb|AAB80678.1| putative steroid dehydrogenase [Arabidopsis thaliana] gb|AAM13002.1| putative steroid dehydrogenase [Arabidopsis thaliana]	NP_180921.1	3-beta hydroxysteroid	AT2G33630.1	2.00637	0.0391339	2.05898	0.070059	1.34009	0.225955	1.1427	0.271756	0.311279	0.00487734	0.201208	0.00345466	0.0440977	0.00747794	Set 4
GT022230	66881820	GSDL-motif lipase [Agave americana]	AAS75127.1	ATLTL1, LTL1 ATLTL1/LTL1 (LI-TOLERANT	AT3G04290.1	0.792793	0.202659	0.992772	0.958696	0.755364	0.147826	0.886268	0.393332	2.79724	0.00519504	3.84515	0.0113549	6.86865	0.00225597	Set 2
GT022231	66881821	RNA Binding Protein 47 [Nicotiana plumbaginifolia]	CAC01238.1	ATRBP47B ATRBP47B (RNA-BINDING PROTEIN	AT3G19130.1	1.08382	0.425638	1.15363	0.183616	1.31721	0.186026	1.38837	0.0087386	0.48841	0.0119043	0.355573	0.00501183	0.291011	0.00168791	Set 4
GT022235	66881825	unknown protein [Arabidopsis thaliana]	AAK59445.2	terpene cyclase/mutase-related	AT4G33360.1	1.31613	0.0201069	1.3073	0.0496587	1.26893	0.117808	1.01325	0.958412	0.238653	0.00536454	0.137578	0.00436652	0.0606694	0.000999649	Set 4
GT022236	66881826	Chorismate mutase; Prefoldin; tRNA-binding arm [Medicago truncatula]	ABE89096.1		None	1.26804	0.122317	1.23836	0.0154343	1.02305	0.871842	1.03862	0.206281	0.743495	0.123274	0.855423	0.229584	0.739894	0.0231081	Set 4
GT022238	66881828	conserved hypothetical protein [Medicago truncatula]	ABE91339.1	EDA3 EDA3 (embryo sac development arrest	AT2G34860.1	1.25156	0.147894	1.0411	0.666761	1.5542	0.00399499	1.17505	0.215734	0.594452	0.0029699	0.676573	0.0592293	0.883257	0.223792	Set 4
GT022239	66881829	No description	No hits found		None	1.38443	0.0635324	1.64997	0.124108	1.43653	0.120029	0.958929	0.800084	0.534266	0.0389463	0.512284	0.0355027	0.378688	0.00344333	Set 4
GT022251	66881841	unknown protein [Arabidopsis thaliana] emb|CAA18242.1| putative protein [Arabidopsis thaliana] emb|CAB79017.1| putative protein [Arabidopsis thaliana]	NP_193750.1	similar to unknown protein [Arabidopsis	AT4G20170.1	1.6179	0.0730676	1.54798	0.0727693	0.964997	0.558168	1.44015	0.00346484	0.58883	0.151709	0.32574	0.00758494	0.464717	0.00358701	Set 4
GT022252	66881842	Os12g0607100 [Oryza sativa (japonica cultivar-group)] gb|ABA99260.1| Eukaryotic translation initiation factor 2 gamma subunit putative expressed [Oryza sativa (japonica cultivar-group)] dbj|BAF30252.1| Os12g0607100 [Oryza sativa (japonica cultivar-group)]	NP_001067233.1	EIF2 GAMMA EIF2 GAMMA (eukaryotic	AT1G04170.1	0.95437	0.741847	0.795677	0.0687495	0.865044	0.18774	0.891566	0.0518249	1.85644	0.00574631	2.40592	0.0150175	2.78535	0.0168503	Set 3
GT022261	66881851	No description	No hits found		None	1.38765	0.00221317	1.70002	0.00140084	1.29249	0.244984	1.12229	0.328851	0.597555	0.0609473	0.618406	0.129624	0.418738	0.0547605	Set 4
GT022271	66881861	hypothetical protein [Arabidopsis thaliana]	AAO37214.1	PIL1 PIL1 (PHYTOCHROME INTERACTING FACTOR	AT2G46970.1	1.57799	0.0322168	1.84603	0.00392394	2.12516	0.0260279	0.931261	0.23872	0.87452	0.521614	0.728718	0.133102	0.897709	0.189683	Set 4
GT022272	66881862	Acyl carrier protein 1 chloroplast precursor (ACP 1) emb|CAA71885.1| acyl carrier protein [Casuarina glauca]	P93092	ACP2 ACP2 (ACYL CARRIER PROTEIN 2)	AT1G54580.1	0.837942	0.041218	0.600272	0.0851033	0.722248	0.0528206	1.04325	0.747755	1.95247	0.0108258	2.16305	0.0180478	3.0531	0.00970899	Set 1
GT022276	66881866	Chloroplastic quinone-oxidoreductase homolog (ceQORH) emb|CAD54431.1| quinone-oxidoreductase homologue [Spinacia oleracea]	Q8H0M1	oxidoreductase, zinc-binding	AT4G13010.1	2.20857	0.00593102	1.94117	0.00935659	1.5448	0.070741	1.01529	0.717465	0.844994	0.0426043	0.86756	0.282112	0.897619	0.194698	Set 4
GT022277	66881867	Os03g0804800 [Oryza sativa (japonica cultivar-group)] gb|AAS07232.1| putative TCP-1/cpn60 chaperonin family protein [Oryza sativa (japonica cultivar-group)] gb|ABF99427.1| T-complex protein 1 theta subunit putative expressed [Oryza sativa (japonica cultivar-group)] dbj|BAF13537.1| Os03g0804800 [Oryza sativa (japonica cultivar-group)]	NP_001051623.1	chaperonin, putative	AT3G03960.1	0.862462	0.0890045	0.963335	0.72878	0.830458	0.369799	0.84201	0.0462346	1.74959	0.020629	2.21032	0.0713045	2.08594	0.00927644	Set 3
GT022280	66881870	probable major protein body membrane protein MP27 / major protein body protein MP32 precursor - cucurbit dbj|BAA06186.1| preproMP27-MP32 [Cucurbita cv. Kurokawa Amakuri]		cupin family protein	AT2G28490.1	1.83102	0.070435	1.39396	0.0116725	1.19896	0.0619743	0.885599	0.465977	0.308931	0.020443	0.127458	0.000720058	0.0698366	0.00126992	Set 4
GT022291	66881881	DPE2 (DISPROPORTIONATING ENZYME 2); 4-alpha-glucanotransferase/ catalytic [Arabidopsis thaliana] gb|AAL91204.1| 4-alpha-glucanotransferase [Arabidopsis thaliana] gb|AAQ56807.1| At2g40840 [Arabidopsis thaliana]	NP_181616.3	DPE2 DPE2 (DISPROPORTIONATING ENZYME 2);	AT2G40840.1	1.26702	0.320099	1.07711	0.562472	1.1569	0.198465	1.2932	0.0223528	0.84968	0.35335	0.756663	0.0145591	0.929942	0.0688287	Set 4
GT022298	66881888	50S ribosomal protein L28 chloroplast precursor (CL28) pir||R5NT28 ribosomal protein L28 precursor chloroplast - tobacco emb|CAA48211.1| ribosomal protein CL28 [Nicotiana tabacum]	P30956	50S ribosomal protein L28, chloroplast	AT2G33450.1	0.881625	0.51378	0.657035	0.0439266	0.956961	0.352397	0.803994	0.000135278	1.6593	0.0248272	2.6152	0.0024055	4.50375	0.00124648	Set 2
GT022300	66881890	NADPH-cytochrome P450 oxydoreductase isoform 2 [Populus balsamifera subsp. trichocarpa x Populus deltoides]	AAK15260.1	AR2, ATR2 ATR2 (ARABIDOPSIS P450 REDUCTASE	AT4G30210.2	1.29243	0.126109	1.02567	0.807817	1.15024	0.220656	1.01737	0.854845	0.723219	0.00518889	0.790872	0.154752	1.00106	0.974962	Set 4
GT022306	66881896	Os01g0911100 [Oryza sativa (japonica cultivar-group)] dbj|BAD82428.1| putative DEAD box RNA helicase [Oryza sativa (japonica cultivar-group)] dbj|BAD82340.1| putative DEAD box RNA helicase [Oryza sativa (japonica cultivar-group)] dbj|BAF07072.1| Os01g0911100 [Oryza sativa (japonica cultivar-group)]	NP_001045158.1	ethylene-responsive DEAD box RNA	AT5G63120.2	2.27783	0.264586	1.63129	0.321253	1.04624	0.380986	1.01955	0.795689	0.552341	0.00153136	0.469335	0.00720413	0.503594	0.0187178	Set 4
GT022310	66881900	DVL5 [Arabidopsis thaliana]	AAP13820.1		None	1.81863	0.0619574	1.70825	0.0105435	1.61014	0.0550176	0.820164	0.115221	0.75728	0.184063	0.816951	0.284379	0.59824	0.0231274	Set 4
GT022312	66881902	Plant lipid transfer protein/Par allergen [Medicago truncatula] gb|ABE91051.1| F23N19.16 [Medicago truncatula]	ABE81473.1	protease inhibitor/seed storage/lipid	AT1G62790.1	0.883871	0.43799	0.637253	0.0032861	0.757181	0.0692356	0.973823	0.475836	1.7366	0.0646159	1.04803	0.209914	1.88533	0.00413985	Set 1
GT022315	66881905	unknown protein [Oryza sativa (japonica cultivar-group)] dbj|BAD45884.1| unknown protein [Oryza sativa (japonica cultivar-group)]	BAD45491.1	similar to hypothetical protein	AT1G05205.1	2.14252	0.0578609	2.03462	0.0221138	1.47093	0.186062	1.24893	0.472179	0.520026	0.0165873	0.558212	0.0220255	0.481789	0.00346621	Set 4
GT022330	66881920	Photosystem I reaction center subunit II chloroplast precursor (Photosystem I 20 kDa subunit) (PSI-D) emb|CAA42623.1| PSI-D2 [Nicotiana sylvestris]	P29302	PSAD-2 PSAD-2 (photosystem I subunit D-2)	AT1G03130.1	0.928929	0.746082	0.635579	0.0754507	0.78395	0.198165	0.5941	0.00240799	1.00921	0.950501	1.25344	0.145605	2.49601	0.0222272	Set 2
GT022331	66881921	late elongated hypocotyl [Castanea sativa]	AAU20773.1	LHY1, LHY LHY (LATE ELONGATED HYPOCOTYL);	AT1G01060.3	1.0925	0.676858	1.23155	0.246792	0.986966	0.895994	1.14869	0.102477	0.993611	0.588682	0.346441	0.0012419	0.706141	0.0315225	Set 4
GT022337	66881927	Peptidyl-prolyl isomerase FKBP12 (12 kDa FK506-binding protein) (12 kDa FKBP) (FKBP-12) (Immunophilin FKBP12) (Peptidyl-prolyl cis-trans isomerase) (PPIase) (Rotamase) gb|AAB57848.1| immunophilin [Vicia faba]	O04287	ATFKBP12, FKBP12 FKBP12 (FK506-binding	AT5G64350.1	0.76585	0.195528	0.577031	0.0066524	0.83002	0.289471	0.810348	0.0914812	1.8201	0.0231618	2.13779	0.00222591	2.81908	0.00889284	Set 1
GT022341	66881931	DAG protein chloroplast precursor emb|CAA65064.1| DAG [Antirrhinum majus]	Q38732	plastid developmental protein DAG,	AT1G11430.1	0.814795	0.103907	0.812553	0.00768716	0.858779	0.188611	0.835723	0.234181	1.12028	0.102869	1.80319	0.0297399	2.84116	0.0032645	Set 2
GT022342	66881932	hydrogen-transporting ATP synthase [Brassica rapa]	ABL97963.1	ATP synthase delta' chain, mitochondrial	AT5G47030.1	0.8766	0.200415	0.799011	0.049067	0.778376	0.0788476	0.929346	0.244193	1.82411	0.00445564	2.01548	0.0249141	2.78489	0.0235917	Set 3
GT022345	66881935	No description	No hits found		None	0.706214	0.21717	0.520835	0.00168288	0.707719	0.0690116	0.702565	0.250723	2.33985	0.00824222	2.56495	0.0145653	2.20555	0.0297403	Set 1
GT022357	66881947	unknown protein [Arabidopsis thaliana] emb|CAA66827.1| hypothetical protein [Arabidopsis thaliana] emb|CAA66117.1| orf03 [Arabidopsis thaliana] dbj|BAB01840.1| unnamed protein product [Arabidopsis thaliana] gb|AAM98212.1| unknown protein [Arabidopsis thaliana] gb|AAO30074.1| unknown protein [Arabidopsis thaliana] dbj|BAE99134.1| hypothetical protein [Arabidopsis thaliana]	NP_189290.1	binding chr3:9760170-9761586 FORWARD	AT3G26580.1	2.89278	0.0100525	2.3362	0.012775	1.53821	0.165491	1.04995	0.603031	0.53469	0.0120996	0.49548	0.0405167	0.448426	0.00523609	Set 4
GT022363	66881953	KED [Nicotiana tabacum]	BAA95789.1		None	1.38951	0.106416	1.20596	0.0842206	0.860191	0.2436	1.31834	0.00640626	0.85006	0.386567	0.123025	0.000771859	0.248613	0.000140281	Set 4
GT022374	66881964	Pyrophosphate--fructose 6-phosphate 1-phosphotransferase alpha subunit (PFP) (6-phosphofructokinase pyrophosphate dependent) (Pyrophosphate-dependent 6-phosphofructose-1-kinase) (PPi-PFK) emb|CAA83682.1| pyrophosphate-dependent phosphofructokinase alpha subunit [Ricinus communis]	Q41140	pyrophosphate--fructose-6-phosphate	AT1G76550.1	0.734939	0.211518	0.806737	0.365418	0.885946	0.0851928	0.867142	0.230155	1.99096	0.00238185	2.66357	0.0122817	2.92068	0.00455668	Set 1
GT022383	66881973	AFO (ABNORMAL FLORAL ORGANS); transcription factor [Arabidopsis thaliana] sp|O22152|YAB1_ARATH Axial regulator YABBY1 (Protein ABNORMAL FLORAL ORGANS) (Protein FILAMENTOUS FLOWER) (Protein antherless) (Fl-54) gb|AAD33715.1|AF136538_1 YABBY1 [Arabidopsis thaliana] gb|AAB82644.1| expressed protein [Arabidopsis thaliana] gb|AAC69834.1| FIL [Arabidopsis thaliana] gb|AAD16053.1| abnormal floral organs…	NP_566037.1	FIL, YAB1, AFO AFO (ABNORMAL FLORAL	AT2G45190.1	0.657062	0.164012	0.835293	0.0351784	0.967098	0.790119	0.614192	0.0107533	1.44154	0.0443349	2.1535	0.0471985	2.54798	0.0073085	Set 2
GT022390	66881980	Os05g0437900 [Oryza sativa (japonica cultivar-group)] gb|AAT07611.1| putative tubby protein [Oryza sativa (japonica cultivar-group)] gb|AAV59313.1| putative tubby protein [Oryza sativa (japonica cultivar-group)] dbj|BAF17570.1| Os05g0437900 [Oryza sativa (japonica cultivar-group)]	NP_001055656.1	AtTLP10 AtTLP10 (TUBBY LIKE PROTEIN 10);	AT1G25280.2	1.56378	0.0202693	1.23872	0.437177	1.15132	0.322303	1.19357	0.199534	0.948956	0.45518	0.606611	0.0181368	0.698145	0.0165817	Set 4
GT022392	66881982	Os11g0634500 [Oryza sativa (japonica cultivar-group)] ref|NP_001066851.1| Os12g0508300 [Oryza sativa (japonica cultivar-group)] gb|AAP68880.1| putative ribosomal protein S29 [Oryza sativa (japonica cultivar-group)] gb|ABA94856.1| 40S ribosomal protein S29 putative expressed [Oryza sativa (japonica cultivar-group)] dbj|BAF28688.1| Os11g0634500 [Oryza sativa (japonica cultivar-group)] dbj|BAF29870.…	NP_001068325.1	40S ribosomal protein S29 (RPS29B)	AT3G44010.1	0.862873	0.569712	0.721514	0.100558	0.852014	0.273326	0.83926	0.203079	2.22673	0.0171685	3.08654	0.0132905	4.77815	0.00342771	Set 2
GT022396	66881986	Ribosomal protein S30 [Medicago truncatula]	ABE80883.1	40S ribosomal protein S30 (RPS30B)	AT4G29390.1	0.818922	0.303927	0.747615	0.0460629	0.910661	0.362444	0.875683	0.355337	2.09474	0.00662939	2.90225	0.0251796	4.44231	0.00220726	Set 2
GT022401	66881991	1-deoxy-D-xylulose 5-phosphate reductoisomerase precursor [Oryza sativa]	AAL37560.1	PDE129, DXR DXR (1-DEOXY-D-XYLULOSE	AT5G62790.1	0.904169	0.0156825	0.814856	0.0834121	0.9466	0.456629	0.882155	0.362657	1.15777	0.28615	1.39351	0.0102905	1.94484	0.00703132	Set 2
GT022410	66882000	structural constituent of ribosome [Arabidopsis thaliana] ref|NP_850665.1| structural constituent of ribosome [Arabidopsis thaliana] ref|NP_001030826.1| structural constituent of ribosome [Arabidopsis thaliana] sp|Q9STY6|RS202_ARATH 40S ribosomal protein S20-2 emb|CAB51209.1| 40S RIBOSOMAL PROTEIN S20 homolog [Arabidopsis thaliana] gb|AAM66955.1| 40S ribosomal protein S20-like protein [Arabidopsi…	NP_190321.1	40S ribosomal protein S20 (RPS20B)	AT3G47370.1	0.895017	0.314294	0.818046	0.0228901	0.95489	0.196269	0.874355	0.102706	1.33925	0.0888451	1.90951	0.0101252	2.31092	0.003822	Set 2
GT022419	66882009	thioredoxin h [Hevea brasiliensis]	AAD33596.1	ATCXXS1 ATCXXS1 (C-TERMINAL CYSTEINE	AT1G11530.1	1.6285	0.0859156	1.4286	0.114954	1.35174	0.041237	1.08459	0.677108	0.64683	0.0178027	0.606719	0.00547853	0.609837	0.00509576	Set 4
GT022420	66882010	Multi-sensor Signal Transduction Histidine Kinase [Pseudomonas fluorescens PfO-1] gb|AAL50631.1|AF418994_1 bacteriophytochrome [Pseudomonas fluorescens] gb|ABA73905.1| Multi-sensor Signal Transduction Histidine Kinase [Pseudomonas fluorescens PfO-1]	YP_347894.1	FHY2, FRE1, HY8, PHYA PHYA (PHYTOCHROME	AT1G09570.1	0.891704	0.598481	0.516413	0.0265161	0.455345	0.0244812	1.92091	0.00248815	2.01075	0.0674969	0.980365	0.458832	1.10553	0.345153	Set 1
GT022422	66882012	unknown protein [Arabidopsis thaliana] gb|AAD24829.1| expressed protein [Arabidopsis thaliana] gb|AAM15434.1| expressed protein [Arabidopsis thaliana] dbj|BAC43077.1| unknown protein [Arabidopsis thaliana] gb|AAO42903.1| At2g31490 [Arabidopsis thaliana]	NP_565726.1	similar to unknown [Populus trichocarpa]	AT2G31490.1	0.850497	0.433352	0.603229	0.00766686	0.805851	0.0881063	0.793168	0.134742	1.47147	0.0190487	1.87294	0.0511617	2.33088	0.00225851	Set 3
GT022425	66882015	No description	No hits found		None	1.29073	0.206858	1.18158	0.344959	1.21454	0.0344447	1.14747	0.202696	0.848704	0.288833	0.759583	0.029623	0.693246	0.0187348	Set 4
GT022431	66882021	unknown [Arabidopsis thaliana]	AAN60317.1	dehydration-responsive protein, putative	AT1G31850.3	0.853604	0.407106	0.451678	0.0629424	0.597773	0.000196868	1.83278	0.0414808	2.12384	0.0580349	0.936533	0.280779	1.25483	0.00465938	Set 1
GT022436	66882026	uridylate kinase [Arabidopsis thaliana] dbj|BAB01794.1| unnamed protein product [Arabidopsis thaliana] gb|AAK92763.1| putative uridylate kinase [Arabidopsis thaliana] gb|AAM14100.1| putative uridylate kinase [Arabidopsis thaliana]	NP_188498.1	aspartate/glutamate/uridylate kinase	AT3G18680.1	0.935776	0.622934	0.713805	0.0647554	0.891055	0.449859	0.815569	0.0313622	1.19809	0.18365	1.38129	0.010131	1.6196	0.0121173	Set 2
GT022437	66882027	putative protein [Arabidopsis thaliana] emb|CAB81408.1| putative protein [Arabidopsis thaliana]	CAB38270.1	band 7 family protein	AT4G27585.1	0.848902	0.218466	0.875685	0.164406	1.01113	0.886922	0.963795	0.183514	1.53569	0.0265032	2.04094	0.0141379	2.7473	0.000622885	Set 2
GT022438	66882028	H+-pyrophosphatase [Vitis vinifera]	AAF69010.1	ATAVP3, AVP-3, AVP1 AVP1 (vacuolar-type	AT1G15690.1	1.6291	0.0215054	1.60337	0.0109975	1.48573	0.0801927	1.10199	0.467656	0.385186	0.000472365	0.31189	0.00339434	0.225932	0.00632464	Set 4
GT022439	66882029	No description	No hits found		None	0.796079	0.416078	0.800653	0.10418	0.845216	0.456769	0.70439	0.00454788	1.18115	0.386514	1.57674	0.00488394	1.89919	0.00931118	Set 2
GT022443	66882033	Ribosomal protein L34e [Medicago truncatula]	ABD32214.1	60S ribosomal protein L34 (RPL34A)	AT1G26880.1	0.859401	0.186269	0.904493	0.0325244	0.924303	0.179166	0.963923	0.720378	1.28977	0.0818241	1.82079	0.0347213	1.98208	0.0116958	Set 2
GT022448	66882038	No description	No hits found		None	0.401824	0.0336668	0.376462	0.0473041	0.247648	0.107882	0.959544	0.5	1.85691	0.202135	12.7011	0.00450727	4.53403	0.00237096	Set 1
GT022449	66882039	No description	No hits found		None	1.69898	0.0483221	1.30211	0.107591	1.04085	0.535756	1.03579	0.664425	0.728465	0.400252	0.561026	0.0705211	0.399417	0.00279037	Set 4
GT022451	66882041	Os12g0561000 [Oryza sativa (japonica cultivar-group)] sp|Q9SXX7|COX5C_ORYSA Cytochrome c oxidase polypeptide Vc (Cytochrome c oxidase subunit 5c) dbj|BAA77682.1| cytochrome c oxidase subunit 5c [Oryza sativa (japonica cultivar-group)] dbj|BAF30040.1| Os12g0561000 [Oryza sativa (japonica cultivar-group)]	NP_001067021.1	cytochrome c oxidase subunit Vc family	AT2G47380.1	0.902249	0.327632	0.626428	0.0567777	0.887428	0.059895	0.918566	0.411877	2.08441	0.000965862	2.51542	0.000822786	3.11387	0.00174344	Set 3
GT022453	66882043	Os07g0585800 [Oryza sativa (japonica cultivar-group)] dbj|BAD30267.1| NADH-ubiquinone oxidoreductase-related-like protein [Oryza sativa (japonica cultivar-group)] dbj|BAF22040.1| Os07g0585800 [Oryza sativa (japonica cultivar-group)]	NP_001060126.1	FRO1 FRO1 (FROSTBITE1)	AT5G67590.1	0.900681	0.406035	0.75392	0.0806766	0.882909	0.511454	0.807094	0.12739	1.47543	0.066998	1.8182	0.0034401	2.70341	0.0111803	Set 2
GT022454	66882044	Zinc finger RING-type [Medicago truncatula]	ABE88778.1	protein binding / zinc ion binding	AT3G12920.1	0.905618	0.0148383	1.14685	0.0275548	1.26046	0.0277561	0.774305	0.0764144	1.17723	0.216856	0.773758	0.230054	0.930724	0.294865	Set 4
GT022457	66882047	unknown protein [Arabidopsis thaliana] dbj|BAE99057.1| hypothetical protein [Arabidopsis thaliana]	NP_567545.1	binding chr4:9965799-9966790 FORWARD	AT4G17940.1	1.29165	0.183527	1.52119	0.0213876	1.7862	0.0023931	1.0953	0.463296	0.409559	0.0409305	0.288535	0.000753671	0.220516	0.00222241	Set 4
GT022462	66882052	ribosomal protein S17	AAA84030.1	ORE4, CS17, PRPS17, RPS17 RPS17 (ribosomal	AT1G79850.1	0.755191	0.16776	0.886	0.194235	0.886335	0.294991	0.753196	0.0308844	1.59034	0.0025259	2.14002	0.0335909	3.76459	0.0286485	Set 2
GT022465	66882055	imbibition protein homolog [Arabidopsis thaliana]	BAE98518.1	ATSIP2 ATSIP2 (ARABIDOPSIS THALIANA SEED	AT3G57520.1	0.800331	0.0474721	0.773824	0.236148	0.46044	0.00496035	1.65494	0.060054	1.08318	0.11205	1.23897	0.308742	0.869227	0.47099	Set 1
GT022468	66882058	alpha tubulin [Plantago major]	CAJ38386.1	TUA2 TUA2 (tubulin alpha-2 chain)	AT1G50010.1	0.847365	0.300209	0.953135	0.723383	0.7091	0.155224	0.820913	0.0432221	2.00669	0.00229461	2.34727	0.0620225	2.73785	0.0115992	Set 3
GT022477	66882067	Os03g0699200 [Oryza sativa (japonica cultivar-group)] gb|AAO38454.1| pescadillo-like protein [Oryza sativa (japonica cultivar-group)] gb|ABF98376.1| Pescadillo N-terminus family protein expressed [Oryza sativa (japonica cultivar-group)] dbj|BAF12900.1| Os03g0699200 [Oryza sativa (japonica cultivar-group)]	NP_001050986.1	pescadillo-related chr5:4680792-4684333	AT5G14520.1	0.744292	0.0204147	0.907421	0.516213	0.786622	0.19059	0.904709	0.229158	1.2337	0.0194979	1.45281	0.0516766	1.59741	0.0187339	Set 1
GT022491	66882081	unknown protein [Arabidopsis thaliana] gb|AAG00241.1|AC002130_6 F1N21.16 [Arabidopsis thaliana] gb|AAL14418.1| At1g67340/F1N21_16 [Arabidopsis thaliana] gb|AAM13101.1| unknown protein [Arabidopsis thaliana] gb|AAN15465.1| unknown protein [Arabidopsis thaliana]	NP_564894.1	zinc finger (MYND type) family protein /	AT1G67340.1	1.47877	0.0178621	1.79365	0.0102914	0.987198	0.929909	1.7985	0.0177666	0.531009	0.000528678	0.342178	0.009865	0.339773	0.0023186	Set 4
GT022502	66882092	hexose transporter [Solanum lycopersicum]	CAB52689.1	STP13, MSS1 MSS1 (SUGAR TRANSPORT PROTEIN	AT5G26340.1	3.13809	0.00399183	1.37155	0.0386836	1.25955	0.463626	1.51968	0.184779	0.638652	0.0321423	0.408534	0.0632205	0.239388	0.00377849	Set 4
GT022505	66882095	Cyclin-like F-box; Galactose oxidase central [Medicago truncatula]	ABE90708.1	ADO3, FKF1 FKF1 (FLAVIN-BINDING KELCH	AT1G68050.1	1.7949	0.00418534	1.68672	0.0499341	0.980005	0.760079	1.34903	0.0819424	0.595706	0.00382321	0.323711	0.0706025	0.410073	0.028197	Set 4
GT022510	66882100	Ribosome-binding factor A [Medicago truncatula]	ABE85146.1	cinnamoyl-CoA reductase-related	AT4G30470.1	0.80693	0.27288	0.488085	0.00178004	0.689214	0.0903174	0.899835	0.734583	2.66556	0.00308366	4.26817	0.00251895	5.12712	0.00768733	Set 1
GT022515	66882105	unknown protein [Arabidopsis thaliana] gb|AAL32897.1| Unknown protein [Arabidopsis thaliana] gb|AAM10213.1| unknown protein [Arabidopsis thaliana]	NP_194864.2	selenium binding chr2:10398204-10399572	AT2G24440.1	0.79536	0.332571	0.634916	0.03585	0.460855	0.0107922	1.08438	0.119218	1.15635	0.100278	0.915485	0.584945	1.02871	0.374909	Set 1
GT022516	66882106	unknown protein [Arabidopsis thaliana] gb|AAK25837.1|AF360127_1 unknown protein [Arabidopsis thaliana] dbj|BAB09022.1| unnamed protein product [Arabidopsis thaliana] gb|AAK93705.1| unknown protein [Arabidopsis thaliana]	NP_201538.1	similar to unknown protein [Arabidopsis	AT5G67370.1	1.46831	0.1298	1.17382	0.266644	1.38427	0.0582166	1.38157	0.301469	0.753891	0.234688	0.353394	0.0515055	0.469426	0.0163343	Set 4
GT022522	66882112	carboxylic ester hydrolase/ hydrolase acting on ester bonds [Arabidopsis thaliana] gb|AAF26785.1|AC016829_9 putative GDSL-motif lipase/acylhydrolase [Arabidopsis thaliana] gb|AAM61681.1| putative GDSL-motif lipase/acylhydrolase [Arabidopsis thaliana]	NP_187079.1	ATLTL1, LTL1 ATLTL1/LTL1 (LI-TOLERANT	AT3G04290.1	0.523168	0.0640791	0.598143	0.0174418	0.783031	0.187114	0.998229	0.993314	6.69978	0.00380766	9.89417	0.000948997	13.1652	0.00172591	Set 1
GT022524	66882114	glucose-6-phosphate 1-dehydrogenase [Arabidopsis thaliana]	CAB52675.1	G6PD6 G6PD6 (GLUCOSE-6-PHOSPHATE	AT5G40760.1	1.68115	0.0711878	1.6831	0.0638362	1.30404	0.229534	0.807681	0.4696	0.143917	6.38633e-05	0.0872776	0.000576057	0.0298367	0.00319177	Set 4
GT022529	66882119	CTV.22 [Poncirus trifoliata]	AAN62354.1	protein binding / transcription cofactor	AT1G15780.1	1.1953	0.249781	1.32095	0.00143329	1.08498	0.333549	1.07425	0.220549	0.69914	0.049792	0.696722	0.0990144	0.572579	0.0193392	Set 4
GT022530	66882120	Short-chain dehydrogenase/reductase SDR [Azotobacter vinelandii AvOP] gb|EAM05850.1| Short-chain dehydrogenase/reductase SDR [Azotobacter vinelandii AvOP]	ZP_00417677.1		None	1.70548	0.033434	1.12513	0.52548	1.77926	2.44286e-05	0.710568	0.17116	1.05132	0.307944	0.767711	0.0539001	0.957578	0.331897	Set 4
GT022531	66882121	arginyl-tRNA synthetase [Arabidopsis thaliana]	BAF00253.1	EMB1027 EMB1027 (EMBRYO DEFECTIVE 1027);	AT4G26300.1	1.02278	0.733143	0.885218	0.346327	0.908794	0.238548	0.912888	0.0462794	1.46951	0.0335674	1.50373	0.0144216	1.67631	0.00437126	Set 3
GT022532	66882122	rieske iron-sulfur protein-like [Solanum tuberosum]	ABA81878.1	ubiquinol-cytochrome C reductase	AT5G13430.1	1.02563	0.829866	0.934527	0.185511	0.901802	0.582542	0.797701	0.00772326	1.04068	0.858676	1.06157	0.104976	1.36851	0.0674562	Set 2
GT022535	66882125	putative pattern formation protein EMB30 [Arabidopsis thaliana]	BAD94131.1	VAN7, EMB30, GN GN (GNOM)	AT1G13980.1	1.48152	0.0871943	1.36259	0.0166327	1.27905	0.0184175	0.947244	0.598313	0.303695	0.00818182	0.240697	0.00170303	0.165104	0.00287645	Set 4
GT022542	66882132	No description	No hits found		None	0.985454	0.930324	1.20272	0.0423861	1.08639	0.19954	1.20839	0.17352	0.689387	0.0916865	0.39671	0.00398157	0.308119	0.0102367	Set 4
GT022552	66882142	Protein kinase [Medicago truncatula]	ABE93789.1	protein kinase, putative	AT3G46290.1	0.836071	0.0970455	0.822228	0.0164497	0.964323	0.142782	0.949169	0.493899	1.42561	0.00521781	1.71767	0.00259922	2.07157	0.0173365	Set 2
GT022556	66882146	ATFP6 (FARNESYLATED PROTEIN 6); metal ion binding [Arabidopsis thaliana] gb|AAG40028.1|AF324677_1 AT4g38580 [Arabidopsis thaliana] gb|AAG41463.1|AF326881_1 putative farnesylated protein [Arabidopsis thaliana] gb|AAK00383.1|AF339701_1 putative farnesylated protein ATFP6 [Arabidopsis thaliana] gb|AAK55741.1|AF380660_1 AT4g38580/F20M13_140 [Arabidopsis thaliana] emb|CAB37514.1| farnesylated protein …	NP_195570.1	ATFP6 ATFP6 (FARNESYLATED PROTEIN 6);	AT4G38580.1	0.97544	0.786905	1.01542	0.908093	0.910108	0.290783	1.34929	0.170744	1.24372	0.0137769	0.56312	0.0110371	0.896898	0.322066	Set 4
GT022561	66882151	phytochromobilin synthase [Solanum lycopersicum] dbj|BAD93479.1| phytochromobilin synthase [Solanum lycopersicum]	BAD93478.1	GUN3, HY2 HY2 (ELONGATED HYPOCOTYL 2);	AT3G09150.2	1.26009	0.251153	1.34645	0.018003	1.31095	0.0137025	0.977976	0.885029	0.287069	0.0181222	0.202277	0.00259538	0.0642358	0.00442363	Set 4
GT022563	66882153	Nucleic acid-binding OB-fold subgroup [Medicago truncatula]	ABE80949.1	RPS11-BETA RPS11-BETA (RIBOSOMAL PROTEIN	AT5G23740.1	0.749707	0.0718204	0.776245	0.0371466	0.935819	0.257606	0.891622	0.28903	1.6562	0.0056732	1.94354	0.023042	2.61066	0.0029305	Set 2
GT022572	66882162	unknown protein [Arabidopsis thaliana] gb|AAD45991.1|AC005916_3 Similar to gb|AF151884 CGI-126 protein from Homo sapiens. EST gb|Z18048 comes from this gene. [Arabidopsis thaliana] gb|AAK96823.1| Similar to CGI-126 protein [Arabidopsis thaliana] gb|AAM62915.1| unknown [Arabidopsis thaliana]	NP_564289.1	similar to unknown [Populus trichocarpa]	AT1G27530.1	1.80981	0.0615336	1.83125	0.0185723	1.37415	0.0925041	0.832943	0.554392	0.157117	7.12544e-05	0.106366	0.000808312	0.0314776	0.0036658	Set 4
GT022584	66882174	unknown [Solanum tuberosum]	ABA40451.1	mitochondrial ATP synthase g subunit	AT4G29480.1	0.845426	0.496959	0.672193	0.00342211	0.651102	0.12231	0.660816	0.0246649	1.45428	0.044602	1.57233	0.10497	1.72351	0.0876273	Set 3
GT022589	66882179	Multicopper oxidase type 1 [Medicago truncatula]	ABE89109.1	SKS4 SKS4 (SKU5 Similar 4); copper ion	AT4G22010.1	0.71326	0.0836773	0.610055	0.00530372	0.569745	0.00725594	1.02865	0.815441	3.06214	0.00777712	2.92469	0.00879589	2.73104	0.0117367	Set 1
GT022598	66882188	Trans-cinnamate 4-monooxygenase (Cinnamic acid 4-hydroxylase) (CA4H) (C4H) (P450C4H) (Cytochrome P450 73) emb|CAA83552.1| cinnamate 4-hydroxylase (CYP73) [Catharanthus roseus]	P48522	ATC4H, C4H, CYP73A5 ATC4H/C4H/CYP73A5	AT2G30490.1	0.886692	0.638014	0.631533	0.014622	0.547331	0.0341089	0.906393	0.411128	1.58338	0.219827	3.22888	0.0207874	3.15765	0.000903286	Set 3
GT022604	66882194	Os01g0926300 [Oryza sativa (japonica cultivar-group)] dbj|BAD88191.1| putative transaldolase [Oryza sativa (japonica cultivar-group)] dbj|BAF07175.1| Os01g0926300 [Oryza sativa (japonica cultivar-group)]	NP_001045261.1	transaldolase, putative	AT5G13420.1	1.49151	0.0164368	1.28483	0.113154	1.15844	0.191345	1.01212	0.868501	0.712615	0.101255	0.711899	0.0714354	0.688288	0.0139951	Set 4
GT022606	66882196	Os02g0536100 [Oryza sativa (japonica cultivar-group)] dbj|BAD27808.1| unknown protein [Oryza sativa (japonica cultivar-group)] dbj|BAF08956.1| Os02g0536100 [Oryza sativa (japonica cultivar-group)]	NP_001047042.1		None	0.961766	0.740965	0.910987	0.313302	0.807119	0.00671112	1.05001	0.202991	1.68296	0.0159003	0.729628	0.0327511	1.17708	0.182846	Set 1
GT022610	66882200	Os09g0494300 [Oryza sativa (japonica cultivar-group)] dbj|BAF25464.1| Os09g0494300 [Oryza sativa (japonica cultivar-group)]	NP_001063550.1	MBD2, MBD02 MBD02 (methyl-CpG-binding domain	AT5G35330.1	1.50517	0.00134468	1.27213	0.037662	1.13914	0.191516	1.033	0.720703	0.691551	0.0802579	0.727123	0.111318	0.589435	0.0217145	Set 4
GT022615	66882205	dehydration-induced protein RD22-like protein [Gossypium hirsutum]	AAL67991.1	RD22 RD22 (RESPONSIVE TO DESSICATION 22)	AT5G25610.1	0.650265	0.0127612	1.39271	0.000349694	1.93095	0.0030891	1.07817	0.749852	0.863727	0.227984	0.884693	0.207435	1.36134	0.280018	Set 4
GT022616	66882206	40S ribosomal protein S17-like protein [Solanum tuberosum]	ABA46777.1	40S ribosomal protein S17 (RPS17D)	AT5G04800.3	0.884476	0.165801	0.813104	0.109585	0.980066	0.287041	0.984543	0.871276	1.84624	0.0128256	2.32808	0.00667106	2.74709	0.00696456	Set 1
GT022622	66882212	flavonol synthase [Vitis vinifera]	BAE75810.1	FLS FLS (FLAVONOL SYNTHASE)	AT5G08640.1	1.07302	0.802503	0.525743	0.000604368	0.59644	0.00211265	0.538508	0.109877	2.12667	0.0014069	3.25416	0.00947793	3.81796	0.00258068	Set 3
GT022624	66882214	Plant lipid transfer/seed storage/trypsin-alpha amylase inhibitor [Medicago truncatula]	ABE79318.1	DIR1 DIR1 (DEFECTIVE IN INDUCED RESISTANCE	AT5G48485.1	0.534707	0.0965943	0.63945	0.0248703	0.741269	0.321043	0.748655	0.393747	5.05675	0.00760386	10.5489	0.00367561	17.3026	0.000361814	Set 2
GT022636	66882226	hypothetical protein [Arabidopsis thaliana]	BAE98505.1		None	0.930699	0.461031	0.70317	0.134687	0.592458	0.0156968	1.26844	0.183018	3.07867	0.00440215	1.06062	0.70269	1.16417	0.245781	Set 1
GT022642	66882232	predicted proline-rich protein [Arabidopsis thaliana]	CAB79632.1	hydroxyproline-rich glycoprotein family	AT4G28300.2	1.13529	0.0818125	1.02309	0.884048	0.874897	0.529207	1.54167	0.0283157	1.04261	0.544556	0.633027	0.0222147	0.576836	0.0216368	Set 4
GT022650	66882240	ATTPS1 (TREHALOSE-6-PHOSPHATE SYNTHASE); transferase transferring glycosyl groups [Arabidopsis thaliana] gb|AAD30578.1|AC007260_9 trehalose-6-phosphate synthase [Arabidopsis thaliana]	NP_177979.1	TPS1, ATTPS1 ATTPS1 (TREHALOSE-6-PHOSPHATE	AT1G78580.1	1.63948	0.00772222	1.14192	0.234006	1.18771	0.200526	1.07901	0.281779	0.713483	0.0451738	0.556648	0.0058879	0.543122	0.0654085	Set 4
GT022651	66882241	transcription factor DP1 [Populus tremula x Populus tremuloides] gb|AAP73785.1| DP1 [Populus tremula x Populus tremuloides]	AAQ13675.1	ATDPB, DPB DPB chr5:842841-845199	AT5G03415.1	1.39922	0.0600616	1.51117	0.010539	1.21796	0.318167	1.13165	0.186762	0.54426	0.0229662	0.406088	0.022741	0.390932	0.0311416	Set 4
GT022652	66882242	phosphatidylethanolamine binding [Arabidopsis thaliana] emb|CAB81913.1| putative protein [Arabidopsis thaliana] gb|AAL38810.1| unknown protein [Arabidopsis thaliana] gb|AAM20117.1| unknown protein [Arabidopsis thaliana]	NP_195750.1	phosphatidylethanolamine-binding family	AT5G01300.1	1.86503	0.0128842	1.11086	0.343922	0.463814	0.0133401	4.05992	0.00114491	0.932905	0.795	0.0577043	0.0141756	0.0575381	0.000275024	Set 4
GT022653	66882243	unknown protein [Arabidopsis thaliana] gb|AAQ62445.1| At1g55140 [Arabidopsis thaliana] dbj|BAD42926.1| hypothetical protein [Arabidopsis thaliana]	NP_175910.2	RNA binding / ribonuclease III	AT1G55140.1	0.780108	0.022881	0.875172	0.240624	0.975406	0.64895	0.784414	0.109223	1.20774	0.284404	1.64568	0.0107028	2.00671	0.00802362	Set 2
GT022654	66882244	acetyl-CoA carboxylase biotin-containing subunit	AAC49114.1	CAC1A, BCCP, BCCP1, CAC1-A, BCCP-1, CAC1	AT5G16390.1	0.906326	0.27383	0.859027	0.0370068	0.696843	0.28411	0.803641	0.308732	2.00419	0.00124902	2.67967	0.0029138	3.84189	0.00754953	Set 3
GT022657	66882247	ribosomal protein L36 [Triticum aestivum]	AAW50980.1	60S ribosomal protein L36 (RPL36B)	AT3G53740.3	0.857819	0.251491	0.786678	0.0105105	0.871576	0.38037	0.878994	0.162447	1.19105	0.238747	2.0623	0.0339451	2.3967	0.0210206	Set 2
GT022662	66882252	80C09_13 [Brassica rapa subsp. pekinensis]	AAZ41824.1		None	1.55116	0.0105332	1.20013	0.0401362	1.03084	0.834434	1.44985	0.0494236	0.651823	0.0294385	0.13684	0.00123846	0.0887122	0.00260255	Set 4
GT022663	66882253	hypothetical protein PSPTO_3131 [Pseudomonas syringae pv. tomato str. DC3000] gb|AAO56618.1| conserved hypothetical protein [Pseudomonas syringae pv. tomato str. DC3000]	NP_792923.1		None	0.796097	0.0634716	0.738846	0.0189856	0.914724	0.372804	0.844626	0.189382	1.27831	0.0489463	1.56877	0.0174659	1.78483	0.0996383	Set 2
GT022665	66882255	4-hydroxyphenylpyruvate dioxygenase (4HPPD) (HPD) (HPPDase) (4-hydroxyphenylpyruvic acid oxidase) gb|AAC49815.1| 4-hydroxyphenylpyruvate dioxygenase [Daucus carota]	O23920	HPD, PDS1 PDS1 (PHYTOENE DESATURATION 1)	AT1G06570.1	1.29754	0.0806909	1.05465	0.230414	1.04041	0.299043	1.10679	0.28907	0.560271	0.0517079	0.328104	0.00216095	0.312718	0.00167443	Set 4
GT022666	66882256	Ribosomal protein S5 bacterial and organelle form [Medicago truncatula]	ABE90730.1	40S ribosomal protein S2 (RPS2D)	AT3G57490.1	0.837331	0.234566	0.869866	0.205071	0.893058	0.060615	0.879297	0.25189	1.28344	0.120093	1.40567	0.0947192	1.83015	0.00548005	Set 2
GT022669	66882259	6b-interacting protein 1 [Nicotiana tabacum]	BAB83610.1	transcription factor	AT3G58630.1	1.28179	0.213156	1.51058	0.00632739	1.20954	0.130879	1.03375	0.808212	0.755122	0.0287345	0.579111	0.101822	0.650999	0.0199634	Set 4
GT022670	66882260	unknown protein [Arabidopsis thaliana] gb|AAK44028.1|AF370213_1 unknown protein [Arabidopsis thaliana] gb|AAL07202.1| unknown protein [Arabidopsis thaliana] gb|AAM65465.1| unknown [Arabidopsis thaliana]	NP_564090.1		None	1.11901	0.217266	1.25227	0.16653	1.15894	0.172189	1.08671	0.643115	0.127306	0.00821551	0.0357104	0.00757758	0.0209933	0.0070736	Set 4
GT022673	66882263	hypothetical protein [Fragaria x ananassa]	AAU05601.1	SP1L2 SP1L2 chr1:26030206-26030748	AT1G69230.1	0.853283	0.121609	0.850749	0.106071	0.888223	0.25535	0.874838	0.241379	1.58654	0.0272594	1.71191	0.0462872	1.61141	0.00444775	Set 1
GT022676	66882266	L-asparaginase precursor (L-asparagine amidohydrolase) [Contains: L-asparaginase subunit alpha; L-asparaginase subunit beta] gb|AAD03742.1| L-asparaginase [Lupinus luteus]	Q9ZSD6	L-asparaginase / L-asparagine	AT5G08100.1	0.813305	0.0506742	0.715734	0.106634	0.699533	0.219738	0.775886	0.28908	2.71798	0.0762009	2.45095	0.00890797	3.07165	0.00974168	Set 3
GT022684	66882274	Os08g0116500 [Oryza sativa (japonica cultivar-group)] dbj|BAD33092.1| putative acidic ribosomal protein P1a [Oryza sativa (japonica cultivar-group)] dbj|BAF22768.1| Os08g0116500 [Oryza sativa (japonica cultivar-group)]	NP_001060854.1	60s acidic ribosomal protein P1, putative	AT5G24510.1	0.753207	0.22796	0.624456	0.135538	0.927974	0.0466255	0.881402	0.518013	1.93542	0.0040846	2.64124	0.0118688	2.81469	0.00567762	Set 1
GT022687	66882277	putative 16kDa membrane protein [Nicotiana tabacum]	CAB75430.1	PSAO PSAO (photosystem I subunit O)	AT1G08380.1	1.14981	0.329441	0.874999	0.169884	0.78126	0.20777	0.508662	0.0441258	1.13198	0.734092	2.60311	0.0633894	6.09515	0.00249743	Set 2
GT022688	66882278	50S ribosomal protein L27 chloroplast precursor (CL27) gb|AAA34104.1| ribosomal protein L27 gb|AAA34115.1| ribosomal protein L27	P30155	RPL27 RPL27; structural constituent of	AT5G40950.1	0.741203	0.287756	0.740508	0.0590543	0.738544	0.197294	0.999636	0.996175	1.35294	0.0718565	2.01732	0.00193059	2.95128	0.0161925	Set 2
GT022689	66882279	Probable histone H2B.1 gb|ABE82742.1| Histone-fold/TFIID-TAF/NF-Y [Medicago truncatula] gb|ABE89530.1| Histone-fold/TFIID-TAF/NF-Y [Medicago truncatula]	Q1S9I9	HTB1 HTB1; DNA binding	AT1G07790.1	0.954435	0.847566	0.855627	0.203957	0.674115	0.183519	0.882678	0.00523082	4.65443	0.0219013	10.6174	0.0118841	16.0939	0.0110829	Set 3
GT022703	66882293	hypothetical protein [Arabidopsis thaliana]	BAD94268.1	AT1G56075.1, LOS1 LOS1 (Low expression of	AT1G56070.1	0.932601	0.58672	0.860697	0.126424	0.949885	0.203244	0.954666	0.118593	1.37195	0.0257982	1.59217	0.0342981	2.08457	0.0130859	Set 2
GT022707	66882297	Peptidase M14 carboxypeptidase A [Medicago truncatula]	ABE94280.1	similar to unknown protein [Arabidopsis	AT1G12330.1	0.581333	0.0457021	0.747521	0.0243164	1.00564	0.970245	0.49766	0.00980271	1.25108	0.183741	1.37899	0.218776	1.69526	0.0199369	Set 2
GT022709	66882299	No description	No hits found		None	0.840819	0.291958	0.836057	0.282863	0.618263	0.22965	0.550249	0.0425577	1.245	0.107557	1.60617	0.183671	2.2358	0.00562301	Set 3
GT022710	66882300	mitochondrial processing peptidase beta subunit [Cucumis melo]	AAK07827.1	MPPBETA MPPBETA; metalloendopeptidase	AT3G02090.1	1.01161	0.852527	0.753006	0.196641	0.747761	0.114303	0.833965	0.00853314	1.30444	0.0752584	1.38055	0.0297748	1.78197	0.0105294	Set 3
GT022728	66882318	conserved hypothetical protein [Medicago truncatula]	ABE90100.1	cytochrome B561-related	AT4G18260.1	1.67808	0.00513468	1.78921	0.050475	1.19872	0.0751541	1.16032	0.519452	0.591532	0.0199708	0.639805	0.0828898	0.776302	0.105011	Set 4
GT022730	66882320	Photosystem I reaction centre subunit IV/PsaE [Medicago truncatula]	ABE89946.1	PSAE-2 PSAE-2 (photosystem I subunit E-2);	AT2G20260.1	0.820492	0.420639	0.711712	0.0095412	0.719534	0.200302	0.601063	0.0759633	1.25738	0.00522156	2.17927	0.00140471	4.47106	0.0103374	Set 2
GT022740	66882330	DNA binding / DNA-directed RNA polymerase [Arabidopsis thaliana] dbj|BAB09703.1| unnamed protein product [Arabidopsis thaliana] gb|AAK76628.1| unknown protein [Arabidopsis thaliana] gb|AAL85038.1| unknown protein [Arabidopsis thaliana] gb|AAM67289.1| DNA directed RNA polymerase II polypeptide K [Arabidopsis thaliana]	NP_198917.1	DNA-directed RNA polymerases I, II, and	AT5G41010.1	0.850767	0.275533	0.785044	0.159843	0.853864	0.0833282	0.829797	0.314722	1.36334	0.00544543	1.35277	0.118567	1.3388	0.064381	Set 3
GT022741	66882331	Thioredoxin F-type chloroplast precursor (TRX-F) emb|CAA45098.1| thioredoxin F [Pisum sativum] gb|AAC49357.1| thioredoxin f	P29450	TRXF2, ATF2 ATF2/TRXF2 (THIOREDOXIN F2);	AT5G16400.1	0.987403	0.908307	0.685149	0.0567879	0.799064	0.314587	0.932796	0.0934677	1.3643	0.153705	1.0892	0.218822	1.61052	0.0125159	Set 3
GT022744	66882334	fructose-16-bisphosphatase [Pisum sativum]	CAB46084.1	fructose-1,6-bisphosphatase, putative /	AT1G43670.1	1.2505	0.258575	1.28997	0.200562	1.64418	0.00167754	1.08712	0.556331	0.685173	0.0976176	0.532302	0.0359586	0.812724	0.288656	Set 4
GT022745	66882335	No description	No hits found		None	0.795684	0.34044	0.66929	0.0946362	0.83651	0.19405	0.717578	0.025974	1.55401	0.0334096	1.8838	0.0341752	1.80405	0.00211898	Set 3
GT022746	66882336	ATBPM2; protein binding [Arabidopsis thaliana] gb|AAF30312.1|AC018907_12 unknown protein [Arabidopsis thaliana] gb|AAK76565.1| unknown protein [Arabidopsis thaliana] gb|AAM14388.1| unknown protein [Arabidopsis thaliana]	NP_566275.1	ATBPM2 ATBPM2; protein binding	AT3G06190.1	1.16955	0.311201	0.785107	0.0927808	0.825588	0.0130537	1.00943	0.877196	1.19688	0.175647	0.951448	0.284411	1.34204	0.019309	Set 3
GT022759	66882349	60S ribosomal protein L5 gb|AAQ72789.1| 60S ribosomal protein L5 [Cucumis sativus]	Q6UNT2	ATL5, PGY3 ATL5 (A. THALIANA RIBOSOMAL	AT3G25520.1	0.88832	0.196943	0.875187	0.073482	0.982753	0.906504	0.834536	0.101581	1.51947	0.0309321	1.92366	0.0230665	2.24194	0.00269576	Set 2
GT022760	66882350	unknown protein [Arabidopsis thaliana] emb|CAB87922.1| putative protein [Arabidopsis thaliana] dbj|BAC43159.1| unknown protein [Arabidopsis thaliana] gb|AAQ56843.1| At5g07330 [Arabidopsis thaliana]	NP_196350.1	similar to unknown protein [Arabidopsis	AT5G07330.1	1.19445	0.201661	1.44061	0.02915	1.23362	0.122911	1.18456	0.278554	0.395384	0.0270049	0.0511055	0.00654104	0.0452515	0.000975553	Set 4
GT022762	66882352	unknown protein [Arabidopsis thaliana] gb|AAF27129.1|AC018849_17 hypothetical protein; 58060-60358 [Arabidopsis thaliana] gb|AAT47799.1| At1g80480 [Arabidopsis thaliana] gb|AAU05519.1| At1g80480 [Arabidopsis thaliana]	NP_178163.1	PTAC17 PTAC17 (PLASTID TRANSCRIPTIONALLY	AT1G80480.1	0.791747	0.187569	0.962472	0.740692	0.925171	0.250252	0.784536	0.418603	0.989224	0.909476	1.33578	0.0392405	1.83111	0.00131302	Set 2
GT022765	66882355	hypothetical protein MtrDRAFT_AC135231g3v1 [Medicago truncatula] gb|ABE91906.1| conserved hypothetical protein [Medicago truncatula]	ABE82887.1		None	2.61115	0.00410887	1.75393	0.0426218	1.35501	0.416469	1.36941	0.197417	0.638244	0.0922046	0.633555	0.0431286	0.502754	0.0108155	Set 4
GT022769	66882359	Os03g0130400 [Oryza sativa (japonica cultivar-group)] gb|ABF93799.1| Adenylate kinase chloroplast precursor putative expressed [Oryza sativa (japonica cultivar-group)] dbj|BAF10768.1| Os03g0130400 [Oryza sativa (japonica cultivar-group)]	NP_001048854.1	adenylate kinase family protein	AT2G39270.1	0.916669	0.295637	0.629495	0.00432853	0.652948	0.0342849	0.941764	0.489593	1.24328	0.0269759	1.33292	0.147612	1.79957	0.0363146	Set 3
GT022782	66882372	AT4g35790/F4B14_60 [Arabidopsis thaliana] gb|AAM47353.1| AT4g35790/F4B14_60 [Arabidopsis thaliana]	AAL11625.1	PLDDELTA, ATPLDDELTA ATPLDDELTA (Arabidopsis	AT4G35790.2	0.830633	0.205884	0.616305	0.0401476	0.656959	0.137463	0.839228	0.253063	1.43304	0.089727	1.40386	0.0500851	1.70914	0.00663644	Set 3
GT022784	66882374	unknown protein [Arabidopsis thaliana]	NP_973806.1	similar to unknown protein [Arabidopsis	AT1G10740.1	1.86038	0.019237	1.55499	0.0597283	1.24995	0.170412	1.13643	0.448324	0.530622	0.0334089	0.40758	0.0265442	0.432473	0.0533319	Set 4
GT022786	66882376	beta-tubulin [Nicotiana attenuata]	AAR37366.1	TUB2 TUB2 (Tubulin beta-2); structural	AT5G62690.1	0.832131	0.447345	0.71329	0.147801	0.669999	0.251078	0.804956	0.0412035	2.37697	0.0255531	3.05476	0.0125485	3.16344	0.0297039	Set 3
GT022787	66882377	brassinosteroid biosynthetic protein LKB [Pisum sativum]	AAK15493.1	DIM, EVE1, DW1, DIM1, CBB1, DWF1 DWF1	AT3G19820.1	0.669842	0.156684	0.674521	0.203653	0.549086	0.0862549	1.04907	0.18445	1.19988	0.205863	1.71819	0.0552218	2.25148	0.00248976	Set 1
GT022798	66882388	No description	No hits found		None	2.25717	0.0115344	1.94019	0.0319293	1.54163	0.083901	1.04555	0.680117	0.489354	0.00852406	0.45047	0.0362117	0.236246	0.0387555	Set 4
GT022801	66882391	unknown [Glycine max]	AAG00940.1	similar to unknown protein [Arabidopsis	AT4G27450.1	1.14555	0.387804	1.3394	0.00661579	1.49237	0.0423817	0.985842	0.904166	0.948857	0.861428	0.570557	0.00288018	0.512117	0.0988742	Set 4
GT022802	66882392	dehydroascorbate reductase [Sesamum indicum]	ABB89210.1	DHAR2 DHAR2; glutathione dehydrogenase	AT1G75270.1	0.0916121	0.0680887	0.0962755	no replicates	0.0651282	0.0286525	0.106756	0.0167766	1.1381	0.408539	1.27332	0.163531	2.18273	0.0238728	Set 3
GT022810	66882400	carboxylic ester hydrolase/ hydrolase acting on ester bonds [Arabidopsis thaliana] dbj|BAB02204.1| nodulin-like protein protein [Arabidopsis thaliana] gb|AAL32613.1| Unknown protein [Arabidopsis thaliana] gb|AAM13314.1| unknown protein [Arabidopsis thaliana]	NP_189274.1	GDSL-motif lipase/hydrolase family	AT3G26430.1	0.407287	0.17373	0.699608	0.247356	0.438196	0.163172	0.945426	0.901711	1.91455	0.140545	4.00741	0.00933002	5.52673	0.000774528	Set 1
GT022812	66882402	putative acyl-CoA synthetase [Capsicum annuum]	AAL29212.1	AMP-dependent synthetase and ligase	AT3G48990.1	1.85932	0.0291062	1.09627	0.616219	0.954299	0.806873	1.55337	0.0163761	0.977495	0.505653	0.437285	0.000206078	0.773056	0.14331	Set 4
GT022815	66882405	Pleiotropic drug resistance protein 1 (NtPDR1) dbj|BAD07483.1| PDR-type ABC transporter 1 [Nicotiana tabacum]	Q76CU2	PDR12, ATPDR12 ATPDR12/PDR12 (PLEIOTROPIC	AT1G15520.1	2.45482	0.00261048	1.39719	0.150847	1.32085	0.110094	0.964863	0.456846	0.539414	0.0358485	0.494629	0.0140037	0.578303	0.129389	Set 4
GT022818	66882408	30S ribosomal protein S9 chloroplast precursor gb|AAF64170.1|AF242547_1 plastid ribosomal protein S9 precursor [Spinacia oleracea]	P82278	TWN3, RPS9 RPS9 (RIBOSOMAL PROTEIN S9);	AT1G74970.1	0.928052	0.188704	0.936782	0.442093	0.905945	0.295906	0.78559	0.0913919	1.24668	0.299837	2.05391	0.00157601	3.27775	0.00763352	Set 2
GT022825	66882415	40S ribosomal protein S6 emb|CAB89081.1| S6 ribosomal protein [Asparagus officinalis]	Q9M3V8	RPS6 RPS6 (RIBOSOMAL PROTEIN S6);	AT4G31700.1	0.836772	0.418398	0.851836	0.169712	0.941812	0.628371	0.8834	0.098354	1.09743	0.561734	1.76891	0.0713982	1.99361	0.00280143	Set 2
GT022829	66882419	structural molecule [Arabidopsis thaliana] ref|NP_851144.1| structural molecule [Arabidopsis thaliana] dbj|BAA97151.1| VAMP (vesicle-associated membrane protein)-associated protein-like [Arabidopsis thaliana] gb|AAK59664.1| putative VAMP (vesicle-associated membrane protein)-associated protein [Arabidopsis thaliana] gb|AAL34205.1| putative VAMP-associated protein [Arabidopsis thaliana] gb|AAM6250…	NP_199529.1	vesicle-associated membrane family	AT5G47180.1	1.06089	0.382565	1.32371	0.0723925	0.857904	0.232828	1.35183	0.00292038	0.885294	0.472219	0.777092	0.184864	0.404241	0.0151484	Set 4
GT022844	66882434	Os11g0634500 [Oryza sativa (japonica cultivar-group)] ref|NP_001066851.1| Os12g0508300 [Oryza sativa (japonica cultivar-group)] gb|AAP68880.1| putative ribosomal protein S29 [Oryza sativa (japonica cultivar-group)] gb|ABA94856.1| 40S ribosomal protein S29 putative expressed [Oryza sativa (japonica cultivar-group)] dbj|BAF28688.1| Os11g0634500 [Oryza sativa (japonica cultivar-group)] dbj|BAF29870.…	NP_001068325.1	40S ribosomal protein S29 (RPS29B)	AT3G44010.1	0.740385	0.183519	0.694253	0.096354	0.940207	0.575886	0.841256	0.0349185	2.18869	0.0172097	3.12647	0.00802339	4.47068	0.0029574	Set 2
GT022845	66882435	No description	No hits found		None	1.42472	0.00351856	1.46807	0.0547966	1.12831	0.224269	1.10395	0.61281	0.332945	0.0318554	0.277418	0.0295135	0.190071	0.049735	Set 4
GT022846	66882436	Ran GTPase binding / chromatin binding [Arabidopsis thaliana] emb|CAC01803.1| UVB-resistance protein-like [Arabidopsis thaliana] gb|ABI54335.1| At5g16040 [Arabidopsis thaliana]	NP_197108.1	regulator of chromosome condensation	AT5G16040.1	1.48667	0.0701501	1.64878	0.0117664	1.42506	0.0246729	1.03022	0.864375	0.631403	0.0116534	0.845167	0.174273	0.906599	0.0561284	Set 4
GT022847	66882437	60S ribosomal protein L24 gb|AAG13986.1|AF298827_1 60S ribosomal protein L24 [Prunus avium]	Q9FUL4	RPL24B, RPL24, STV1 STV1 (SHORT VALVE1);	AT3G53020.1	0.861031	0.408606	0.704619	0.022717	0.866678	0.0770462	0.756053	0.213151	1.36309	0.0462929	1.52773	0.0610238	2.09549	0.00280241	Set 2
GT022849	66882439	putative disease resistance protein [Arabidopsis thaliana]	AAM60932.1	disease resistance protein-related / LRR	AT1G33590.1	2.11105	0.00823593	1.24031	0.195721	1.10637	0.314776	1.15836	0.157317	0.495727	0.0390787	0.216463	0.00536279	0.251947	0.00274206	Set 4
GT022850	66882440	unknown protein [Arabidopsis thaliana]	AAM13860.1	tolB protein-related chr4:808473-810431	AT4G01870.1	2.25189	0.0149723	1.58369	0.0151805	1.2458	0.134462	1.00676	0.9723	0.354566	0.0222708	0.17895	0.007956	0.210991	0.00118516	Set 4
GT022873	66882463	E-class P450 group I [Medicago truncatula]	ABE90841.1	CYP71B35 CYP71B35 (cytochrome P450, family	AT3G26310.1	0.369904	0.0550086	0.429904	0.0120302	0.755224	0.5	0.700626	0.305421	4.35981	0.00950842	11.4609	0.00652971	8.47741	0.00159694	Set 1
GT022898	66882488	Ribosomal protein S30 [Medicago truncatula]	ABE80883.1	40S ribosomal protein S30 (RPS30B)	AT4G29390.1	0.823562	0.310755	0.707473	0.0301056	0.828065	0.338963	0.690955	0.0567284	1.50279	0.0292348	2.18848	0.0536672	3.6283	0.00320271	Set 2
GT022905	66882495	Peptidase M neutral zinc metallopeptidases zinc-binding site [Medicago truncatula]	ABE84181.1	peptidase M3 family protein / thimet	AT5G10540.1	1.90975	0.0232202	1.35834	0.250573	1.33835	0.0199906	0.831498	0.0832046	0.656143	0.0068423	0.762086	0.215832	0.931036	0.842397	Set 4
GT022907	66882497	No description	No hits found		None	1.01538	0.768982	0.775686	0.0569364	0.781733	0.0997434	1.06085	0.244289	0.924809	0.610049	1.38608	0.248919	1.4791	0.00213406	Set 2
GT022922	66882512	ZIGA4; DNA binding [Arabidopsis thaliana] gb|AAG17005.1|AF184145_1 ARF GAP-like zinc finger-containing protein ZiGA4 [Arabidopsis thaliana]	NP_850941.1		None	1.21059	0.338587	1.35795	0.12562	1.37671	0.112709	1.01733	0.198497	0.544509	0.0172325	0.460341	0.0112521	0.33426	0.0123638	Set 4
GT022925	66882515	pathogenesis-related protein 10 [Solanum virginianum]	AAU00066.1		None	3.07532	0.00976682	1.55628	0.038826	2.35787	0.097426	1.02247	0.94059	0.286741	0.0338128	0.451584	0.0731043	0.213691	0.0185019	Set 4
GT022927	66882517	structural constituent of ribosome [Arabidopsis thaliana] gb|AAM67016.1| unknown [Arabidopsis thaliana] gb|ABD38899.1| At5g55140 [Arabidopsis thaliana]	NP_568821.1	ribosomal protein L30 family protein	AT5G55140.1	0.830616	0.214688	0.965122	0.889019	0.800531	0.147365	1.02216	0.956621	1.42063	0.389659	1.89292	0.0731521	2.33483	0.00251491	Set 2
GT022928	66882518	electron transporter/ thiol-disulfide exchange intermediate [Arabidopsis thaliana] gb|AAF19670.1|AC009519_4 F1N19.7 [Arabidopsis thaliana] gb|AAL07109.1| putative peptide transporter protein [Arabidopsis thaliana] gb|AAO22579.1| putative peptide transporter protein [Arabidopsis thaliana]	NP_176631.1	glutaredoxin family protein	AT1G64500.1	1.22583	0.0196979	1.38402	0.0108382	1.98587	0.0129583	0.938565	0.333702	0.463397	0.0121479	0.303859	0.00414223	0.902994	0.201155	Set 4
GT022933	66882523	Os12g0119000 [Oryza sativa (japonica cultivar-group)] gb|ABA95660.1| Cytochrome P450 family protein expressed [Oryza sativa (japonica cultivar-group)] dbj|BAF29030.1| Os12g0119000 [Oryza sativa (japonica cultivar-group)]	NP_001066011.1	CYP714A1 CYP714A1 (cytochrome P450, family	AT5G24910.1	0.543894	0.0411756	0.559066	0.00898176	0.978949	0.807109	0.82463	0.18427	2.3551	0.0272131	3.35534	0.00457243	2.05238	0.00590085	Set 1
GT022937	66882527	hypothetical protein [Cicer arietinum]	CAB61744.1	similar to unknown protein [Arabidopsis	AT5G09960.1	2.19743	0.00572105	0.937302	0.790281	0.798068	0.412493	0.823175	0.244401	1.22198	0.416667	0.845997	0.25518	0.984457	0.858802	Set 4
GT022939	66882529	ethylene-forming-enzyme-like dioxygenase-like protein [Arabidopsis thaliana]	AAM65315.1	oxidoreductase, 2OG-Fe(II) oxygenase	AT1G49390.1	1.76517	0.0488797	1.1234	0.282903	1.11628	0.223664	1.22977	0.0607029	0.355934	0.028066	0.157859	0.00872511	0.140235	0.000682706	Set 4
GT022955	66882545	No description	No hits found		None	1.09552	0.361196	1.17247	0.191238	1.39666	0.0192786	1.20734	0.234165	0.52059	0.0750542	0.381273	0.00618083	0.327834	0.0208504	Set 4
GT022956	66882546	proteinase inhibitor se60-like protein [Citrus x paradisi]	AAG38520.1		None	0.802864	0.263576	0.825032	0.106549	0.970564	0.281734	0.537882	0.14499	1.51038	0.0487121	2.3479	0.00460112	3.92372	0.0534078	Set 2
GT022957	66882547	unknown protein [Arabidopsis thaliana] gb|AAM61535.1| unknown [Arabidopsis thaliana] gb|ABF83623.1| At3g02555 [Arabidopsis thaliana]	NP_566176.1		None	1.18592	0.0239329	1.2914	0.294413	1.40064	0.0489805	1.36088	0.200935	0.614322	0.0517545	0.325554	0.00647373	0.305889	0.0390422	Set 4
GT022960	66882550	Os05g0110300 [Oryza sativa (japonica cultivar-group)] gb|AAK73149.1|AC079022_22 putative 3-beta hydroxysteroid dehydrogenase/isomerase protein [Oryza sativa] gb|AAU44198.1| putative 3-beta hydroxysteroid dehydrogenase/isomerase [Oryza sativa (japonica cultivar-group)] dbj|BAF16353.1| Os05g0110300 [Oryza sativa (japonica cultivar-group)]	NP_001054439.1	binding / catalytic/ coenzyme binding	AT2G37660.1	1.16917	0.0963154	0.951143	0.647595	1.31425	0.0512084	1.04422	0.707385	0.581538	0.00441764	0.811879	0.017719	0.881915	0.554167	Set 4
GT022967	66882557	unknown protein [Arabidopsis thaliana] gb|AAO24560.1| At1g44770 [Arabidopsis thaliana] dbj|BAF00116.1| hypothetical protein [Arabidopsis thaliana]	NP_175098.1	similar to unknown protein [Arabidopsis	AT1G44770.1	1.34743	0.297964	1.12823	0.193594	1.40892	0.0682347	1.00683	0.941159	0.780124	0.330231	0.545191	0.0462313	0.62213	0.0096377	Set 4
GT022974	66882564	Glyceraldehyde-3-phosphate dehydrogenase cytosolic gb|AAA89207.1| glyceraldehyde-phosphate dehydrogenase	Q41595	GAPC-1, GAPC GAPC	AT3G04120.1	0.815068	0.379767	0.756379	0.00699238	0.831656	0.0941589	0.814575	0.20412	2.06332	0.0169309	2.21165	0.0156375	2.85087	0.0109252	Set 3
GT022979	66882569	ATPase [Capsicum chinense]	CAI48069.1	AVMA10, VMA10 VMA10 (VACUOLAR MEMBRANE	AT3G01390.1	0.898456	0.278596	0.698695	0.0464731	0.963922	0.65252	0.790745	0.167066	1.06554	0.589001	1.29642	0.017751	1.59633	0.0127435	Set 2
GT022980	66882570	6-phosphofructokinase [Arabidopsis thaliana] dbj|BAB11328.1| pyrophosphate-fructose-6-phosphate 1-phosphotransferase-like protein [Arabidopsis thaliana] gb|AAL09725.1| AT5g47810/MCA23_13 [Arabidopsis thaliana] gb|AAL91281.1| AT5g47810/MCA23_13 [Arabidopsis thaliana]	NP_199592.1	phosphofructokinase family protein	AT5G47810.1	1.58872	0.023845	1.04631	0.745248	0.888647	0.228033	1.36504	0.0962748	1.24144	0.362189	0.45977	0.0190056	0.56368	0.0108878	Set 4
GT022986	66882576	Enolase (2-phosphoglycerate dehydratase) (2-phospho-D-glycerate hydro-lyase) emb|CAA82232.1| enolase [Ricinus communis]	P42896	LOS2 LOS2 (Low expression of osmotically	AT2G36530.1	0.964662	0.726558	0.849278	0.0156871	0.921429	0.308751	0.886219	0.382467	1.16938	0.313633	1.2446	0.000732406	1.20028	0.250888	Set 3
GT022989	66882579	hypothetical protein [Cicer arietinum]	CAA09458.1	aspartyl protease family protein	AT1G25510.1	0.498165	0.0909062	0.613808	0.0211631	0.914361	0.639681	0.900698	0.190217	2.25876	0.0050662	1.8202	0.00584763	2.04846	0.0119167	Set 1
GT022991	66882581	SEL-1 [Glycine max]	BAE02648.1	suppressor of lin-12-like protein-related	AT1G18260.1	0.989551	0.960513	0.927611	0.339213	0.923119	0.703478	0.827791	0.454575	1.15745	0.398724	0.818823	0.0936571	1.43888	0.00197719	Set 2
GT022994	66882584	unknown protein [Arabidopsis thaliana] dbj|BAB10804.1| unnamed protein product [Arabidopsis thaliana] gb|AAK62586.1| AT5g05990/K18J17_19 [Arabidopsis thaliana] gb|AAK96448.1| AT5g05990/K18J17_19 [Arabidopsis thaliana] gb|AAM62998.1| unknown [Arabidopsis thaliana]	NP_196218.1	mitochondrial glycoprotein family protein	AT5G05990.1	0.471454	0.0127718	0.565369	0.0165029	0.704421	0.13144	1.02725	0.788901	2.26269	0.00133539	3.25666	0.0193162	2.99559	0.0186735	Set 1
GT022997	66882587	ATP sulfurylase [Brassica juncea]	CAA11417.1	APS1 APS1 (ATP sulfurylase 3)	AT3G22890.1	1.65257	0.0511046	0.520932	0.0413326	0.529322	0.00566355	0.782725	0.284138	1.11625	0.415747	1.22382	0.18732	1.17736	0.0655401	Set 3
GT022998	66882588	aluminum-induced protein [Codonopsis lanceolata]	AAW02789.1	auxin/aluminum-responsive protein,	AT5G19140.1	1.49197	0.0614067	1.63026	0.0366883	1.66785	0.000962947	0.930318	0.278262	0.705565	0.103343	0.841243	0.22638	0.50257	0.01993	Set 4
GT022999	66882589	putative DnaJ protein [Camellia sinensis]	ABC69274.1	J8 J8; heat shock protein binding /	AT1G80920.1	0.957898	0.350839	1.60875	0.0026293	1.56621	0.072006	1.73504	0.000896795	0.804469	0.413033	0.388444	0.0531203	0.359034	0.00241825	Set 4
GT023009	66882599	nitrate transporter [Prunus persica]	BAD22820.1	CHL1-1, NRT1, B-1, ATNRT1, CHL1, NRT1.1	AT1G12110.1	1.7787	0.149504	1.85536	0.0165456	1.50145	0.21878	1.32249	0.214457	0.501627	0.159975	0.335758	0.0204108	0.331423	0.00784987	Set 4
GT023010	66882600	lipid transfer protein putative [Arabidopsis thaliana]	AAM62634.1	lipid transfer protein-related	AT1G27950.1	0.771765	0.11311	0.835462	0.136838	0.945133	0.336571	0.908288	0.327604	2.19976	0.0117841	2.13181	0.000631546	2.35778	0.00452826	Set 1
GT023017	66882607	PMP (PUTATIVE TYPE 1 MEMBRANE PROTEIN) [Arabidopsis thaliana] gb|AAD11797.1| putative type 1 membrane protein [Arabidopsis thaliana] dbj|BAB01357.1| unnamed protein product [Arabidopsis thaliana] gb|AAK96643.1| AT3g24160/MUJ8_16 [Arabidopsis thaliana] gb|AAM61580.1| type 1 membrane protein putative [Arabidopsis thaliana] gb|AAM91417.1| AT3g24160/MUJ8_16 [Arabidopsis thaliana]	NP_189058.1	PMP PMP (PUTATIVE TYPE 1 MEMBRANE PROTEIN)	AT3G24160.1	0.929617	0.208919	0.966233	0.366597	0.820002	0.0384994	0.851964	0.0260042	1.5663	0.012891	1.58434	0.0118154	1.90054	0.00719244	Set 3
GT023040	66882630	Os02g0728600 [Oryza sativa (japonica cultivar-group)] dbj|BAD16342.1| putative high mobility group-like nuclear protein 2 [Oryza sativa (japonica cultivar-group)] dbj|BAF09915.1| Os02g0728600 [Oryza sativa (japonica cultivar-group)]	NP_001048001.1	ribosomal protein L7Ae/L30e/S12e/Gadd45	AT5G08180.1	0.720543	0.0406133	0.766967	0.22435	0.900385	0.124576	1.0739	0.422874	2.40462	0.000595254	3.34612	0.0184853	3.00147	0.000999324	Set 1
GT023050	66882640	DnaJ-like protein [Phaseolus vulgaris]	AAB36543.1	DNAJ heat shock protein, putative	AT2G17880.1	1.20935	0.204163	1.05263	0.740507	1.52788	0.00926481	1.05497	0.762036	1.02215	0.901822	0.253831	0.0314219	0.444857	0.0146646	Set 4
GT023056	66882646	unknown protein [Arabidopsis thaliana] gb|AAC67318.1| hypothetical protein [Arabidopsis thaliana] gb|AAM15141.1| hypothetical protein [Arabidopsis thaliana] gb|AAU44441.1| hypothetical protein AT2G01410 [Arabidopsis thaliana] gb|AAX23810.1| hypothetical protein At2g01410 [Arabidopsis thaliana]	NP_178250.1	similar to unknown protein [Arabidopsis	AT2G01410.1	1.64315	0.0203094	1.29928	0.00285374	1.03165	0.705188	1.1855	0.250206	0.812557	0.380874	0.747262	0.0323107	0.481749	0.00290555	Set 4
GT023058	66882648	putative ripening-related protein [Vitis vinifera]	CAB85625.1	invertase/pectin methylesterase inhibitor	AT5G62350.1	1.12813	0.537297	0.987262	0.947349	1.00352	0.980638	1.3875	0.0390439	1.1516	0.405175	0.417128	0.0549536	0.394169	0.013549	Set 4
GT023059	66882649	Oxygen-evolving enhancer protein 2 chloroplast precursor (OEE2) (23 kDa subunit of oxygen evolving system of photosystem II) (OEC 23 kDa subunit) (23 kDa thylakoid membrane protein) (OEC23) dbj|BAA89317.1| 23kDa polypeptide of the oxygen-evolving complex of photosystem II [Cucumis sativus]	Q9SLQ8	OEE2, PSII-P, PSBP-1 PSBP-1	AT1G06680.1	0.610658	0.0341895	0.747468	0.0329557	0.969527	0.548961	0.658843	0.0700891	1.06241	0.197066	1.55025	0.0388838	2.84631	0.0341563	Set 2
GT023061	66882651	late embryogenis abundant protein 5 [Nicotiana tabacum]	AAC06242.1	ATLEA5, SAG21 SAG21 (SENESCENCE-ASSOCIATED	AT4G02380.1	2.20184	0.0371262	1.25341	0.312953	1.49519	0.0488173	1.0838	0.870154	0.397562	0.0187745	0.149757	0.0189522	0.253443	0.0167563	Set 4
GT023066	66882656	putative nucleotide-binding protein [Arabidopsis thaliana]	AAK26019.1	nucleotide-binding family protein	AT5G50960.1	1.37958	0.0950996	1.20886	0.150905	1.2913	0.0936531	1.1042	0.598647	0.612043	0.0487968	0.532528	0.0200114	0.588096	0.0192842	Set 4
GT023067	66882657	No description	No hits found		None	0.814094	0.183505	0.553804	0.0206767	0.755414	0.483496	0.704053	0.135896	1.47653	0.122996	1.66404	0.0337532	1.60219	0.00611142	Set 3
GT023083	66882673	Os09g0541600 [Oryza sativa (japonica cultivar-group)] dbj|BAD46591.1| unknown protein [Oryza sativa (japonica cultivar-group)] dbj|BAF25729.1| Os09g0541600 [Oryza sativa (japonica cultivar-group)]	NP_001063815.1	similar to unknown [Populus trichocarpa]	AT2G20940.1	0.998348	0.99259	0.678206	0.138107	0.828365	0.472296	0.81556	0.0174881	1.3242	0.268556	1.72471	0.00261304	2.13217	0.0451223	Set 3
GT023088	66882678	Zinc finger B-box [Medicago truncatula]	ABE79196.1	zinc-binding family protein	AT4G17900.1	1.41471	0.0528647	1.63892	0.000886366	1.07633	0.329459	1.14664	0.321507	0.514347	0.0948205	0.290012	0.00238419	0.314598	0.00415681	Set 4
GT023091	66882681	Phenol hydroxylase reductase [Medicago truncatula]	ABE92236.1	oxidoreductase NAD-binding	AT1G15140.1	0.692178	0.46939	0.461163	0.0266659	0.938259	0.207811	0.595125	0.19738	0.986831	0.951566	1.29507	0.0712675	2.68375	0.00304748	Set 2
GT023094	66882684	40S ribosomal protein S13 gb|AAS47510.1| ribosomal protein S13 [Glycine max]	P62302	RPS13, PFL2, ATRPS13A ATRPS13A (RIBOSOMAL	AT4G00100.1	0.788186	0.409031	0.729323	0.0645072	0.750051	0.217146	0.800518	0.333935	1.45723	0.0126282	1.98508	0.0396659	2.66103	0.00472633	Set 2
GT023095	66882685	Transcription factor MADS-box [Medicago truncatula]	ABE92216.1		None	0.736568	0.416061	0.657086	0.168875	0.934838	0.583124	0.915362	0.370073	1.41509	0.0420993	1.94201	0.00627957	2.16767	0.017449	Set 1
GT023097	66882687	Narf-like protein [Medicago truncatula]	CAD10687.1	iron hydrogenase family protein	AT4G16440.1	1.5011	0.255426	1.12165	0.345283	1.22168	0.418448	1.74555	0.057876	0.754474	0.478554	0.469953	0.0022771	0.760354	0.0981065	Set 4
GT023100	66882690	eukaryotic translation initiation factor 4E [Nicotiana benthamiana]	ABD57972.1	EIF4E, LSP1, CUM1, AT.EIF4E1 EIF4E	AT4G18040.1	0.837301	0.22941	0.68156	0.17283	0.804718	0.111618	0.834371	0.424817	1.67901	0.00796154	1.88623	0.0173991	2.49752	0.0118784	Set 3
GT023104	66882694	type II SK2 dehydrin [Prunus persica]	AAZ83586.1		None	1.17284	0.252092	0.971976	0.761748	0.650447	0.0102979	1.76377	0.2021	2.13003	0.00209728	0.638395	0.0625935	1.01713	0.637006	Set 4
GT023108	66882698	Leucine-rich repeat plant specific [Medicago truncatula] gb|ABE93842.1| Leucine-rich repeat plant specific [Medicago truncatula]	ABE82625.1	leucine-rich repeat protein, putative	AT5G21090.1	1.19114	0.233027	1.08331	0.260629	1.08032	0.43739	1.08333	0.245098	0.587623	0.0434244	0.508987	0.00271834	0.534872	0.00781278	Set 4
GT023116	66882706	40S ribosomal protein S25 [Glycine max]	AAQ22726.1	40S ribosomal protein S25 (RPS25E)	AT4G39200.1	0.804292	0.154447	0.753341	0.0215272	0.960557	0.394672	0.842361	0.358923	1.22569	0.154607	1.41329	0.0602902	1.76197	0.0231679	Set 2
GT023117	66882707	Zinc finger CCCH-type [Medicago truncatula]	ABE91976.1	zinc finger (CCCH-type) family protein	AT2G19810.1	1.39084	0.0482412	1.86777	0.00478309	1.06599	0.467103	1.76568	0.106087	0.724695	0.227255	0.202094	0.0174594	0.153918	0.00416464	Set 4
GT023122	66882712	unknown protein [Arabidopsis thaliana] ref|NP_973987.1| unknown protein [Arabidopsis thaliana] gb|AAL87252.1| unknown protein [Arabidopsis thaliana] gb|AAM45073.1| unknown protein [Arabidopsis thaliana] dbj|BAE99016.1| hypothetical protein [Arabidopsis thaliana]	NP_564513.1	similar to unknown protein [Arabidopsis	AT1G47740.1	0.906989	0.375048	0.793249	0.204447	0.833575	0.366532	0.687478	0.0309643	1.39143	0.0562133	1.53732	0.00624388	1.71852	0.000612523	Set 3
GT023126	66882716	ESTs gb|AI993141 gb|T44787 and gb|T44786 come from this gene. [Arabidopsis thaliana]	AAF78410.1	similar to hypothetical protein [Vitis	AT1G01770.1	1.20446	0.173612	1.36502	0.0561178	1.09368	0.558818	1.19924	0.196354	0.677332	0.0186329	0.659546	0.0283359	0.481909	0.0218206	Set 4
GT023129	66882719	14-3-3 protein [Populus x canescens]	AAF76227.1	GF14 MU, GRF9 GRF9 (GENERAL REGULATORY	AT2G42590.2	0.880177	0.339413	0.756682	0.0857798	0.81663	0.110266	0.880835	0.188752	1.71242	0.0553813	1.71535	0.00344802	1.88538	0.0180855	Set 3
GT023131	66882721	No description	No hits found		None	3.02561	0.0902438	1.10868	0.527031	1.62774	0.218043	1.10056	0.244639	0.452659	0.293946	0.263308	0.0476	0.460506	0.0069052	Set 4
GT023132	66882722	cytosolic malate dehydrogenase [Glycine max]	AAS18241.1	malate dehydrogenase, cytosolic, putative	AT5G43330.1	0.864933	0.140636	0.870002	0.0749325	0.908227	0.144018	0.986772	0.752881	1.6974	0.0308395	1.84856	0.0136494	2.01045	0.0113458	Set 1
GT023134	66882724	Os09g0451500 [Oryza sativa (japonica cultivar-group)] dbj|BAD38008.1| putative protein disulfide isomerase-related protein [Oryza sativa (japonica cultivar-group)] dbj|BAD38214.1| putative protein disulfide isomerase-related protein [Oryza sativa (japonica cultivar-group)] dbj|BAF25245.1| Os09g0451500 [Oryza sativa (japonica cultivar-group)]	NP_001063331.1	ATPDIL2-2 ATPDIL2-2 (PDI-LIKE 2-2);	AT1G04980.1	0.940198	0.25757	0.913836	0.286133	0.85902	0.012815	0.941848	0.279516	1.61747	0.072071	2.07404	0.013836	2.12371	0.00759251	Set 3
GT023139	66882729	HMG-protein [Plantago major]	CAJ38371.1	NFD1, HMGB1 HMGB1 (HIGH MOBILITY GROUP B	AT3G51880.2	1.51031	0.00709592	1.17279	0.320726	1.36302	0.00798503	1.21503	0.191668	0.582315	0.0754324	0.549066	0.00610197	0.481168	0.0551609	Set 4
GT023140	66882730	Unknown (protein for MGC:6623) [Mus musculus] emb|CAE30280.1| chlorophyll a /b binding protein [Beta vulgaris]	AAH02118.1	CAB4, LHCA4 LHCA4 (Photosystem I light	AT3G47470.1	0.785442	0.0378173	1.06719	0.291896	0.862414	0.217763	0.536376	0.0181906	1.04038	0.731398	2.27718	0.00379555	3.86536	0.0122793	Set 2
GT023145	66882735	Like-Sm ribonucleoprotein-related core [Medicago truncatula]	ABE84930.1	small nuclear ribonucleoprotein, putative	AT2G03870.2	0.742367	0.0105989	0.619302	0.0060487	0.841012	0.162	0.991196	0.823716	1.56777	0.0399244	1.76927	0.0298186	1.83416	0.0280758	Set 1
GT023158	66882748	unknown protein [Arabidopsis thaliana]	NP_001031090.1		None	2.4429	0.0112501	1.18302	0.245942	1.67587	0.0326386	1.19849	0.260965	0.599243	0.0188263	0.514797	0.0231443	0.587633	0.0224143	Set 4
GT023162	66882752	Probable histone H2B.1 gb|ABE82742.1| Histone-fold/TFIID-TAF/NF-Y [Medicago truncatula] gb|ABE89530.1| Histone-fold/TFIID-TAF/NF-Y [Medicago truncatula]	Q1S9I9	HTB1 HTB1; DNA binding	AT1G07790.1	0.91414	0.319241	0.713011	0.183505	0.723636	0.0563165	0.611389	0.119029	3.35415	0.0186755	4.23664	0.00699205	7.03746	0.0322098	Set 3
GT023175	66882765	Fgenesh protein 81 [Beta vulgaris]	ABD83295.1	OTU-like cysteine protease family protein	AT3G62940.1	1.28446	0.318449	1.20848	0.204075	1.33762	0.0330381	1.24026	0.0920411	0.623175	0.0250482	0.688429	0.0685841	0.716666	0.025788	Set 4
GT023178	66882768	putative chorismate synthase [Fagus sylvatica]	ABA54870.1		None	0.945044	0.490741	0.634821	0.0235877	0.732219	0.103512	0.627554	0.0571819	1.22644	0.219605	1.95655	0.0589761	2.92922	0.00646193	Set 2
GT023182	66882772	Os07g0546100 [Oryza sativa (japonica cultivar-group)] dbj|BAC79672.1| unknown protein [Oryza sativa (japonica cultivar-group)] dbj|BAD30512.1| unknown protein [Oryza sativa (japonica cultivar-group)] dbj|BAF21834.1| Os07g0546100 [Oryza sativa (japonica cultivar-group)]	NP_001059920.1	eukaryotic translation initiation	AT1G11480.1	1.17927	0.150581	1.37287	0.0199419	1.1311	0.268561	1.19647	0.351124	0.44751	0.0543751	0.366455	0.0141365	0.353532	0.00199568	Set 4
GT023190	66882780	unknown protein [Arabidopsis thaliana] gb|AAK15560.1|AF348589_1 unknown protein [Arabidopsis thaliana] gb|AAD18096.1| ESTs gb|T20589 gb|T04648 gb|AA597906 gb|T04111 gb|R84180 gb|R65428 gb|T44439 gb|T76570 gb|R90004 gb|T45020 gb|T42457 gb|T20921 gb|AA042762 and gb|AA720210 come from this gene. [Arabidopsis thaliana] gb|AAK76588.1| unknown protein [Arabidopsis thaliana] gb|AAL85137.1| unknown prote…	NP_563841.1	similar to unknown protein [Arabidopsis	AT1G09310.1	0.648386	0.0653455	0.761595	0.0518372	0.939301	0.198085	0.915098	0.549731	1.92228	0.0105341	1.35481	0.071168	1.61568	0.0238122	Set 1
GT023198	66882788	structural constituent of ribosome [Arabidopsis thaliana] sp|O04603|RK5_ARATH 50S ribosomal protein L5 chloroplast precursor gb|AAB61015.1| belongs to the L5P family of ribosomal proteins [Arabidopsis thaliana] emb|CAB80940.1| putative L5 ribosomal protein [Arabidopsis thaliana] gb|AAL07043.1| putative L5 ribosomal protein [Arabidopsis thaliana] gb|AAM45056.1| putative L5 ribosomal protein [Arabi…	NP_192040.1	ribosomal protein L5 family protein	AT4G01310.1	0.914092	0.235285	0.670678	0.0492081	1.03566	0.824812	0.571327	0.0268948	1.07691	0.462094	2.03267	0.0121477	4.0835	0.00343458	Set 2
GT023202	66882792	enoyl-ACP reductase [Nicotiana tabacum]	CAA74177.1	ENR1, MOD1 MOD1 (MOSAIC DEATH 1);	AT2G05990.1	0.466338	0.00511375	0.498847	0.0457947	0.420469	0.150608	0.587216	0.213366	1.92959	0.0345923	2.29176	0.0242202	3.46289	0.0165868	Set 1
GT023204	66882794	unknown [Arabidopsis thaliana]	AAM65879.1	ATPEX14, PED2, PEX14 PEX14 (PEROXISOME	AT5G62810.1	1.14641	0.18353	1.16036	0.219022	1.23317	0.146623	1.04257	0.560897	0.446768	0.00874242	0.402371	0.00206257	0.390155	0.0299927	Set 4
GT023209	66882799	lipid transfer protein	AAA33933.1	protease inhibitor/seed storage/lipid	AT1G48750.1	0.767029	0.184779	0.743668	0.0795345	0.649968	0.0855435	0.949043	0.61057	1.81007	0.00984446	1.898	0.00759477	2.05673	0.0192444	Set 1
GT023216	66882806	transcriptional regulator LysR family [Pseudomonas syringae pv. tomato str. DC3000] gb|AAO57147.1| transcriptional regulator LysR family [Pseudomonas syringae pv. tomato str. DC3000]	NP_793452.1		None	1.22194	0.197015	1.06687	0.245294	0.99841	0.990635	1.05438	0.649855	1.0152	0.920527	0.638894	0.00296687	0.90646	0.410647	Set 4
GT023219	66882809	stress-inducible H1 histone-like protein [Nicotiana tabacum]	BAC53940.1	HIS1-3 HIS1-3 (HISTONE H1-3); DNA binding	AT2G18050.1	1.33701	0.156526	1.64478	0.000589755	1.58855	0.0281111	0.485064	0.0216042	1.01614	0.817449	0.447932	0.00478632	0.596415	0.0128378	Set 4
GT023228	66882818	Triosephosphate isomerase chloroplast precursor (TIM) (Triose-phosphate isomerase) gb|AAA66289.1| triosephosphate isomerase chloroplast isozyme	P48496	TIM TIM (TRIOSEPHOSPHATE ISOMERASE);	AT2G21170.1	0.77611	0.12917	0.611135	0.038723	0.89647	0.553343	0.862323	0.158151	2.02907	0.0116392	2.21464	0.000879926	3.36779	0.0183137	Set 2
GT023241	66882831	naringenin-chalcone synthase [Humulus lupulus]	CAK19319.1	CHS, TT4, ATCHS ATCHS/CHS/TT4 (CHALCONE	AT5G13930.1	0.839154	0.451465	0.475667	0.183515	0.378913	0.0195663	0.623279	0.209658	2.57092	0.00307512	4.65035	0.00368982	6.72599	0.00712706	Set 3
GT023249	66882839	hypothetical protein [Cleome spinosa]	ABD96959.1	chaperonin, putative chr3:528813-532464	AT3G02530.1	0.776338	0.0632174	0.738023	0.0057875	0.884135	0.105328	0.959976	0.514536	1.98191	0.00597916	2.12893	0.00693337	2.30326	0.0416095	Set 1
GT023251	66882841	DEAD-box ATP-dependent RNA helicase 31	Q9FFQ1	DEAD box RNA helicase, putative	AT5G63630.1	0.566901	0.0369423	0.748066	0.0486016	0.812749	0.140134	1.00094	0.979058	1.44994	0.0720231	1.71822	0.02183	2.0057	0.00966119	Set 1
GT023252	66882842	caffeic acid O-methyltransferase [Rosa chinensis var. spontanea]	BAC78828.1	O-methyltransferase family 2 protein	AT4G35160.1	1.96956	0.0127701	1.63418	0.133106	0.988071	0.908535	5.62612	0.000191423	0.426888	0.0737756	0.0288615	0.0142122	0.0726853	0.0133782	Set 4
GT023254	66882844	putative ethylene response factor ERF3a [Vitis aestivalis]	AAQ96341.1	ERF9, ATERF9, ATERF-9 ATERF-9/ATERF9/ERF9	AT5G44210.1	3.75558	0.00346021	1.94422	0.00276948	2.90526	0.000629564	0.961027	0.703202	0.30125	0.0024261	0.328254	0.0122264	0.255566	0.000726351	Set 4
GT023257	66882847	ribosomal protein L32 [Mercurialis annua] gb|AAK48948.1|AF370436_1 ribosomal protein L32 [Mercurialis annua] gb|AAK48949.1|AF370437_1 ribosomal protein L32 [Mercurialis annua] gb|AAK48950.1|AF370438_1 ribosomal protein L32 [Mercurialis annua]	AAK43709.1	60S ribosomal protein L32 (RPL32A)	AT4G18100.1	0.796759	0.0514344	0.782792	0.0341853	0.948341	0.20161	0.898483	0.38378	1.54117	0.0064355	1.99542	0.0214109	2.21732	0.00413439	Set 1
GT023258	66882848	unknown protein [Arabidopsis thaliana] gb|AAL07007.1| AT5g52550/F6N7_3 [Arabidopsis thaliana] gb|AAL77735.1| AT5g52550/F6N7_3 [Arabidopsis thaliana]	NP_568774.1	similar to unknown protein [Arabidopsis	AT4G25670.1	1.4713	0.0024254	1.14787	0.200296	1.07023	0.422008	1.17626	0.170441	0.706837	0.143925	0.562366	0.00928331	0.560845	0.0804399	Set 4
GT023287	66882877	No description	No hits found		None	2.96548	0.00585625	1.14168	0.2039	4.2625	0.00135937	0.955655	0.895282	0.389004	0.0653897	0.272631	0.0105486	0.389493	0.0135678	Set 4
GT023289	66882879	No description	No hits found		None	1.5835	0.0211481	1.48074	0.0360243	1.20475	0.18278	0.918226	0.625955	0.316625	0.00359789	0.206713	0.00813266	0.049444	0.00880228	Set 4
GT023291	66882881	No description	No hits found		None	1.48299	0.132885	1.24388	0.0588363	1.25173	0.0899972	0.875002	0.531179	0.197931	0.00366301	0.128714	0.0035747	0.0534219	0.00320191	Set 4
GT023300	66882890	Os02g0815000 [Oryza sativa (japonica cultivar-group)] dbj|BAD21671.1| putative ribosomal protein L37 [Oryza sativa (japonica cultivar-group)] dbj|BAF10412.1| Os02g0815000 [Oryza sativa (japonica cultivar-group)]	NP_001048498.1	60S ribosomal protein L37 (RPL37A)	AT1G15250.1	0.933136	0.211567	0.797255	0.0548415	0.942592	0.03756	0.913519	0.432175	1.4604	0.051056	2.06171	0.0309819	2.63969	0.00275097	Set 2
GT023306	66882896	N-6 Adenine-specific DNA methylase [Medicago truncatula]	ABE81390.1		None	1.52009	0.0299561	1.38206	0.0243243	1.28678	0.00427097	1.02061	0.930408	0.217171	0.00631988	0.162815	0.00438353	0.0478196	0.00418432	Set 4
GT023308	66882898	hypothetical protein Bmal10_03004924 [Burkholderia mallei 10399]	ZP_01342290.1		None	1.97808	0.00881157	1.7874	0.0258391	1.48818	0.00732268	0.971368	0.647043	0.37159	0.0079013	0.27703	0.00471754	0.226503	0.011373	Set 4
GT023317	66882907	pectinacetylesterase precursor [Vigna radiata var. radiata]	CAA67728.1	pectinacetylesterase family protein	AT4G19420.2	0.523438	0.0379663	0.303783	0.0526502	0.661739	0.103053	0.973919	0.465341	4.19976	0.0109422	4.07729	0.00406131	7.92938	0.0489853	Set 1
GT023320	66882910	putative progesterone-binding protein homolog [Arabidopsis thaliana]	AAD34615.1	ATMAPR3, MSBP2, ATMP2 ATMP2 (MEMBRANE	AT3G48890.1	1.21755	0.115998	1.28739	0.101816	1.25054	0.0205566	0.957728	0.593115	0.514373	0.00503101	0.570401	0.00078734	0.522639	0.00843575	Set 4
GT023327	66882917	malate dehydrogenase precursor [Medicago sativa]	AAB99757.1	MDH MDH (MALATE DEHYDROGENASE); malate	AT3G47520.1	0.710902	0.0893543	0.669508	0.0408528	0.828963	0.215116	0.94044	0.536666	1.28506	0.155135	1.4023	0.0230776	1.85849	0.0298963	Set 1
GT023332	66882922	hypothetical protein [Arabidopsis thaliana]	BAD93836.1	similar to unknown protein [Arabidopsis	AT5G25754.1	1.00452	0.973681	1.14158	0.252853	1.02479	0.660972	0.934643	0.634717	0.906618	0.00652068	1.05899	0.549872	1.30026	0.00425823	Set 2
GT023340	66882930	No description	No hits found		None	0.974238	0.866807	1.00891	0.628103	0.795617	0.321997	0.589302	0.0122583	0.935739	0.732688	1.10481	0.000748281	1.11771	0.434033	Set 3
GT023343	66882933	hypothetical protein [Gossypium hirsutum]	CAC84114.1	integral membrane family protein	AT1G17200.1	0.969066	0.193751	1.24965	0.120302	1.2341	0.0132266	1.13685	0.450813	1.15938	0.225952	0.734686	0.0244855	0.810187	0.046192	Set 4
GT023352	66882942	Os03g0103300 [Oryza sativa (japonica cultivar-group)] gb|ABF93504.1| retrotransposon protein putative Ty1-copia subclass expressed [Oryza sativa (japonica cultivar-group)] dbj|BAF10582.1| Os03g0103300 [Oryza sativa (japonica cultivar-group)]	NP_001048668.1	protease inhibitor/seed storage/lipid	AT4G12520.1	1.52107	0.0273894	1.57734	0.0802854	1.4001	0.186912	0.932001	0.855462	0.341005	0.00156976	0.191556	0.00808891	0.0973076	0.00378581	Set 4
GT023355	66882945	chitinase-like protein [Gossypium hirsutum]	AAQ56598.1	chitinase chr3:5776669-5777892 REVERSE	AT3G16920.1	0.930832	0.227895	0.781215	0.225691	0.730404	0.0512151	0.767892	0.0861273	1.53584	0.00230826	1.67787	0.00317855	2.77045	0.00130039	Set 3
GT023367	66882957	RNA-binding protein precursor [Persea americana]	CAD18921.1	ATRBP31, CP31, ATRBP33, RBP31 RBP31	AT4G24770.1	0.912334	0.299833	0.970595	0.617203	1.05196	0.272699	0.893127	0.394831	0.936702	0.0454627	1.18047	0.201918	2.31136	0.00208984	Set 2
GT023368	66882958	SET-domain-containing protein [Nicotiana tabacum]	CAC67503.1	SUVH3 SUVH3 (SU(VAR)3-9 HOMOLOG 3)	AT1G73100.1	0.831558	0.436872	0.701544	0.0192256	0.718188	0.222063	0.828661	0.0120496	1.38052	0.0534497	1.4038	0.0205315	1.55431	0.0726149	Set 3
GT023372	66882962	GSK-like kinase [Triticum aestivum]	AAM77397.1	ATSK11 ATSK11 (Arabidopsis thaliana	AT5G26751.1	0.941849	0.68675	0.748355	0.0510265	0.717869	0.000731118	0.934882	0.294397	1.71295	0.0105075	1.74158	0.0184801	1.6967	0.0403806	Set 3
GT023373	66882963	No description	No hits found		None	1.42227	0.0627632	2.05694	0.0440053	1.94433	0.0873948	1.04867	0.482769	0.581291	0.0307538	0.389757	0.0053373	0.315514	0.0165407	Set 4
GT023376	66882966	unknown protein [Arabidopsis thaliana]	ABF59439.1	similar to Os01g0644200 [Oryza sativa	AT3G03341.1	1.84434	0.00430078	0.981149	0.877994	0.605709	0.0398625	1.95872	0.0324182	1.27388	0.0862842	0.0899103	0.00467839	0.252488	0.00305042	Set 4
GT023379	66882969	No description	No hits found		None	0.808772	0.39077	0.743219	0.224138	0.671658	0.0022548	0.656217	0.0249122	1.40198	0.195239	1.78057	0.0213468	3.07011	0.0202859	Set 2
GT023382	66882972	No description	No hits found		None	5.81508	0.000485994	1.15258	0.0143647	4.56536	0.00997608	1.03282	0.787747	0.373902	0.0815043	0.144098	0.0329093	0.187957	0.00639029	Set 4
GT023383	66882973	cyclophilin 1; CyP1 [Codonopsis lanceolata]	AAV48823.1	ROC2 ROC2 (rotamase CyP 2);	AT3G56070.1	0.660448	0.00401225	0.873799	0.00988782	0.922438	0.192375	1.1268	0.538003	1.78621	0.0489905	2.45251	0.0141868	2.54152	0.0166235	Set 1
GT023391	66882981	No description	No hits found		None	0.691461	0.118585	0.727661	0.0174481	0.615049	0.0059102	0.938558	0.452175	1.6793	0.0765522	1.42461	0.105388	1.5462	0.059654	Set 1
GT023393	66882983	Ctr copper transporter [Medicago truncatula]	ABE81754.1	COPT5 COPT5 (copper transporter 5); copper	AT5G20650.1	1.04684	0.219592	0.780211	0.0259503	0.684072	0.0184117	0.940261	0.193105	1.11724	0.230588	1.0494	0.422541	1.50039	0.00327715	Set 3
GT023400	66882990	major latex-like protein [Prunus persica]	AAK14060.1	MLP31 MLP31 (MLP-LIKE PROTEIN 31)	AT1G70840.1	0.666332	0.0669725	0.878367	0.407047	0.537633	0.0133513	0.88428	0.200042	2.08699	0.0203666	2.52677	0.019921	2.00126	0.0036522	Set 1
GT023401	66882991	histon acetyltransferase HAT1 [Arabidopsis thaliana]	CAB77581.1	HAG1, HAT1, ATGCN5, HAC3, HAG01, BGT, GCN5	AT3G54610.1	1.49883	0.0484484	1.45027	0.13736	1.19625	0.286359	1.17137	0.515694	0.324985	0.00327623	0.295816	0.0232381	0.200462	0.00314609	Set 4
GT023415	66883005	Protein kinase [Medicago truncatula]	ABE82074.1	SRF7 SRF7 (STRUBBELIG-RECEPTOR FAMILY 7);	AT3G14350.2	1.08012	0.535119	1.28076	0.00461462	1.24025	0.311067	1.44994	0.0145114	0.779527	0.13852	0.626954	0.0419575	0.458269	0.000886354	Set 4
GT023417	66883007	putative 60S ribosomal protein L39 [Oryza sativa (japonica cultivar-group)]	BAD19088.1	60S ribosomal protein L39 (RPL39C)	AT4G31985.1	0.704623	0.124415	0.708106	0.0797844	0.831974	0.311083	0.889189	0.183706	1.35157	0.101163	2.02004	0.0150133	2.34406	0.0148002	Set 2
GT023420	66883010	ATP binding [Arabidopsis thaliana] emb|CAB75936.1| putative protein [Arabidopsis thaliana] gb|AAM65007.1| unknown [Arabidopsis thaliana] gb|AAO64777.1| At3g60210 [Arabidopsis thaliana] dbj|BAF00250.1| hypothetical protein [Arabidopsis thaliana]	NP_191580.1	chloroplast chaperonin 10, putative	AT3G60210.1	0.431287	0.16748	0.598544	0.0131472	0.788589	0.0036824	0.949805	0.5472	1.91407	0.00822773	3.39578	0.0182095	3.81745	0.000859769	Set 1
GT023424	66883014	unknown protein [Arabidopsis thaliana] dbj|BAB10514.1| unnamed protein product [Arabidopsis thaliana]	NP_197229.1	tetratricopeptide repeat (TPR)-containing	AT5G17270.1	0.756356	0.00183894	0.838627	0.142459	0.890652	0.320457	1.06371	0.659633	1.45036	0.045182	1.9788	0.0164535	1.99396	0.0141175	Set 1
GT023429	66883019	unknown [Solanum tuberosum]	ABA81856.1	60S ribosomal protein L9 (RPL90D)	AT4G10450.1	0.744081	0.0215112	0.899744	0.195236	0.199495	0.394183	0.224349	0.422952	1.76073	0.000912741	2.15658	0.00571925	2.30248	0.00937181	Set 3
GT023434	66883024	expressed protein [Oryza sativa (japonica cultivar-group)]	ABF95764.1	similar to hypothetical protein [Vitis	AT5G58250.1	0.744081	0.497527	1.12457	0.20144	1.15151	0.361614	0.996907	0.921366	0.516419	0.00796905	0.797411	0.383544	1.16888	0.218313	Set 4
GT023445	66883035	Peptidase cysteine peptidase active site; Ribosomal protein L30 [Medicago truncatula]	ABD28464.1	60S ribosomal protein L7 (RPL7D)	AT3G13580.2	0.602934	0.00147786	0.688145	0.108716	0.796499	0.208783	0.977635	0.847049	1.60528	0.0172855	2.3975	0.010171	2.25513	0.006578	Set 1
GT023446	66883036	glutathione peroxidase [Malus x domestica]	AAQ03092.1	PHGPX, LSC803, ATGPX6 ATGPX6 (GLUTATHIONE	AT4G11600.1	1.36926	0.0236767	1.23599	0.200297	1.11713	0.298701	1.39006	0.0301626	0.717306	0.131923	0.407472	0.009239	0.33355	0.0447546	Set 4
GT023449	66883039	60S acidic ribosomal protein PO [Euphorbia esula]	AAF34767.1	60S acidic ribosomal protein P0 (RPP0A)	AT2G40010.1	0.604533	0.0245837	0.696452	0.0237764	0.718426	0.192489	0.951108	0.661895	1.21205	0.37855	1.741	0.0700466	1.66066	0.0216672	Set 1
GT023460	66883050	Contains similarity to acid phosphatase from Lupinus albus gb|AB023385 and contains a Sterol desaturase PF|01598 domain. EST gb|AI995340 comes from this gene. [Arabidopsis thaliana]	AAF43928.1	acid phosphatase, putative	AT1G14290.1	1.41191	0.00848179	1.32128	0.119147	1.02998	0.755558	1.29869	0.026102	0.513315	0.0338242	0.315653	0.0251226	0.278062	0.00843613	Set 4
GT023461	66883051	No description	No hits found		None	1.1593	0.208276	1.29896	0.00898245	1.16573	0.0311833	1.31438	0.254847	0.389808	0.0336828	0.35367	0.00713827	0.219384	0.00251557	Set 4
GT023474	66883064	Harpin-induced 1 [Medicago truncatula]	ABE93217.1	similar to unknown protein [Arabidopsis	AT3G24600.1	1.08905	0.522341	1.65704	0.0135113	1.07327	0.279797	1.04978	0.811993	0.954181	0.504413	0.713829	0.0840196	0.60954	0.0151175	Set 4
GT023476	66883066	Os01g0754100 [Oryza sativa (japonica cultivar-group)] dbj|BAD87196.1| DNA-binding protein-related-like [Oryza sativa (japonica cultivar-group)] dbj|BAD87285.1| DNA-binding protein-related-like [Oryza sativa (japonica cultivar-group)] dbj|BAF06191.1| Os01g0754100 [Oryza sativa (japonica cultivar-group)]	NP_001044277.1	DNA-binding protein-related	AT2G33845.1	0.736437	0.0195541	0.721292	0.0224507	0.942298	0.530761	1.10342	0.453293	1.18479	0.0366373	1.45938	0.0328045	1.20359	0.280988	Set 1
GT023487	66883077	transporter [Arabidopsis thaliana] sp|Q9SCU1|PATL6_ARATH Patellin-6 gb|AAL31927.1|AF419595_1 AT3g51670/T18N14_50 [Arabidopsis thaliana] emb|CAB63153.1| putative protein [Arabidopsis thaliana] gb|AAN73306.1| At3g51670/T18N14_50 [Arabidopsis thaliana]	NP_190735.1	SEC14 cytosolic factor family protein /	AT3G51670.1	0.422146	0.00935626	0.453789	0.0551993	0.539591	0.0116655	1.02674	0.773263	2.01284	0.054308	2.47612	0.00257051	2.25169	0.00735592	Set 1
GT023497	66883087	erg-1 [Solanum tuberosum]	AAP42136.1	phosphate-responsive protein, putative	AT5G64260.1	2.54285	0.0193698	1.5298	0.0228762	1.59102	0.0246913	0.88967	0.184979	0.854179	0.373571	0.413638	0.0547156	0.486334	0.00765881	Set 4
GT023502	66883092	unknown protein [Arabidopsis thaliana] emb|CAB82281.1| light-inducible protein ATLS1 [Arabidopsis thaliana] gb|AAL32937.1| light-inducible protein ATLS1 [Arabidopsis thaliana] gb|AAM10137.1| light-inducible protein ATLS1 [Arabidopsis thaliana]	NP_195785.1	macrophage migration inhibitory factor	AT5G01650.1	0.712072	0.136287	0.763216	0.0982816	0.824449	0.288291	0.926421	0.313424	1.62865	0.0163396	1.8633	0.0225697	2.13718	0.00589071	Set 1
GT023508	66883098	Os09g0249000 [Oryza sativa (japonica cultivar-group)] emb|CAG27306.1| kelch repeat containing protein [Oryza sativa (japonica cultivar-group)] dbj|BAF24584.1| Os09g0249000 [Oryza sativa (japonica cultivar-group)]	NP_001062670.1	kelch repeat-containing protein	AT5G48180.1	1.70607	0.0296041	1.62883	0.0262346	1.16399	0.0942316	1.02075	0.700022	0.742191	0.052405	0.716303	0.114448	0.538906	0.00279639	Set 4
GT023509	66883099	shaggy-like kinase 59 [Nicotiana tabacum]	CAA05329.1	shaggy-related protein kinase beta /	AT3G61160.1	1.04133	0.817373	1.26668	0.0641763	1.212	0.370602	1.16227	0.0346933	0.484717	0.0374476	0.430621	0.0054654	0.317838	0.00455381	Set 4
GT023515	66883105	RNA binding / nucleic acid binding [Arabidopsis thaliana]	NP_850406.1	La domain-containing protein	AT2G43970.1	1.21979	0.0185585	1.15571	0.187185	1.45965	0.198283	1.58939	0.007201	0.658289	0.0152983	0.557649	0.00491208	0.393355	0.00878066	Set 4
GT023528	66883118	No description	No hits found		None	1.36549	0.049598	1.43384	0.00214803	1.13345	0.274911	0.970349	0.784668	0.336159	0.00151387	0.0680881	0.0063492	0.10547	0.00403573	Set 4
GT023533	66883123	putative protein [Arabidopsis thaliana]	CAC08340.1	similar to unknown protein [Arabidopsis	AT5G08400.1	0.588604	0.0684936	0.561597	0.0947588	0.815967	0.407839	1.0849	0.728618	2.03677	0.0329406	2.5529	0.00624371	2.55393	0.00477901	Set 1
GT023536	66883126	No description	No hits found		None	1.75026	0.00334908	1.0385	0.187727	1.31362	0.00406235	1.92801	0.0511728	0.588377	0.0707309	0.310901	0.00742475	0.247661	0.0181207	Set 4
GT023542	66883132	putative protein translation factor Sui1 [Viola baoshanensis]	ABI48954.1	eukaryotic translation initiation factor	AT1G54290.1	2.61073	0.0137275	3.13387	0.0030679	0.577611	0.776073	0.716805	0.859335	0.837042	0.0144641	0.85436	0.226124	0.723758	0.0528699	Set 4
GT023543	66883133	Os07g0491800 [Oryza sativa (japonica cultivar-group)] dbj|BAF21594.1| Os07g0491800 [Oryza sativa (japonica cultivar-group)]	NP_001059680.1	CYP716A1 CYP716A1 (cytochrome P450, family	AT5G36110.1	0.792683	0.26594	0.747428	0.199738	0.746843	0.236181	0.717389	0.230306	1.90035	0.0364609	3.99815	0.0659011	14.8908	0.0102891	Set 2
GT023545	66883135	ethylene-responsive element binding protein ERF6 [Gossypium hirsutum]	AAX07460.1	RAP2.3, ATEBP, ERF72 ATEBP/ERF72/RAP2.3	AT3G16770.1	1.13033	0.386627	1.28055	0.0311007	1.10422	0.0980817	1.08855	0.395911	0.581012	0.00240453	0.740283	0.160116	0.523521	0.00231067	Set 4
GT023556	66883146	Os10g0502100 [Oryza sativa (japonica cultivar-group)] gb|AAM93696.1| unknown protein [Oryza sativa (japonica cultivar-group)] dbj|BAF26904.1| Os10g0502100 [Oryza sativa (japonica cultivar-group)]	NP_001064990.1	similar to unknown protein [Arabidopsis	AT4G10810.1	1.46858	0.248922	1.68463	0.124014	1.13357	0.364684	1.25301	0.221919	0.614332	0.117946	0.772722	0.30162	0.294312	0.00524598	Set 4
GT023558	66883148	Os05g0419500 [Oryza sativa (japonica cultivar-group)] gb|AAV25646.1| unknown protein [Oryza sativa (japonica cultivar-group)] dbj|BAF17486.1| Os05g0419500 [Oryza sativa (japonica cultivar-group)]	NP_001055572.1	KH domain-containing quaking protein,	AT1G09660.1	1.19028	0.117949	1.14879	0.302388	1.18435	0.627872	1.19553	0.267885	0.422165	0.00382063	0.409838	0.0333732	0.245434	0.000274408	Set 4
GT023572	66883162	unknown protein [Arabidopsis thaliana] emb|CAB40988.1| putative protein [Arabidopsis thaliana] emb|CAB78313.1| putative protein [Arabidopsis thaliana] dbj|BAF00854.1| hypothetical protein [Arabidopsis thaliana] gb|ABH04540.1| At4g12710 [Arabidopsis thaliana]	NP_193007.1	armadillo/beta-catenin repeat family	AT4G12710.1	0.694833	0.488026	1.50358	0.111984	1.07141	0.398134	1.32311	0.17385	0.322849	0.0735003	0.257853	0.0345135	0.273723	0.0135548	Set 4
GT023575	66883165	unknown protein [Arabidopsis thaliana] gb|AAF26117.1|AC012328_20 unknown protein [Arabidopsis thaliana] gb|AAG40391.1|AF325039_1 AT3g03070 [Arabidopsis thaliana] gb|AAM65015.1| unknown [Arabidopsis thaliana] gb|AAO42820.1| At3g03070 [Arabidopsis thaliana] dbj|BAE99941.1| hypothetical protein [Arabidopsis thaliana]	NP_566191.1	NADH-ubiquinone oxidoreductase-related	AT3G03070.1	0.802062	0.314428	0.716567	0.0100328	0.80268	0.327083	0.722694	0.0298136	1.92997	0.0126363	2.99591	0.00946776	3.65163	0.00642329	Set 3
GT023583	66883173	naringenin-chalcone synthase [Humulus lupulus]	CAK19319.1	CHS, TT4, ATCHS ATCHS/CHS/TT4 (CHALCONE	AT5G13930.1	0.61213	0.345159	0.411954	0.0451893	0.441913	0.0178073	0.766446	0.282757	2.88662	0.00409558	5.23083	0.000495499	6.7973	0.00415493	Set 1
GT023585	66883175	Vacuolar-processing enzyme precursor (VPE) dbj|BAA04225.1| precursor of vacuolar processing enzyme [Ricinus communis]	P49042	BETAVPE, BETA-VPE BETA-VPE (vacuolar	AT1G62710.1	1.36922	0.538375	1.84029	0.0637278	1.54013	0.0694098	1.16955	0.288515	0.169392	0.0315641	0.0789838	0.0018678	0.0979839	0.0214677	Set 4
GT023590	66883180	40S ribosomal protein S11 gb|AAF34771.1|AF227626_1 40S ribosomal protein S11 [Euphorbia esula]	Q9M5M1	RPS11-BETA RPS11-BETA (RIBOSOMAL PROTEIN	AT5G23740.1	0.565162	0.0281843	0.704349	0.131587	0.851424	0.228524	0.906709	0.518692	1.33015	0.190749	1.79575	0.0438932	1.83622	0.00978525	Set 1
GT023593	66883183	DC1.2 homologue [Nicotiana tabacum]	BAA95794.1	invertase/pectin methylesterase inhibitor	AT5G62360.1	1.114	0.160779	1.05226	0.800498	1.22068	0.201731	2.6308	0.0477056	0.355848	0.0361304	0.0488574	0.00695717	0.0342416	0.00364081	Set 4
GT023601	66883191	pyrophosphate-dependent phosphofructokinase beta subunit [Citrus x paradisi]	AAC67586.1	pyrophosphate--fructose-6-phosphate	AT1G12000.1	0.903339	0.360015	0.932864	0.226571	0.862765	0.0917046	0.896044	0.0423541	1.77634	0.0303669	2.52161	0.0160376	2.76687	0.00250796	Set 3
GT023606	66883196	unknown protein [Arabidopsis thaliana] gb|AAG40027.1|AF324676_1 At2g21820 [Arabidopsis thaliana] gb|AAK00409.1|AF339727_1 unknown protein [Arabidopsis thaliana] gb|AAD20401.1| expressed protein [Arabidopsis thaliana]	NP_565518.1	similar to hypothetical protein	AT2G21820.1	1.87609	0.00566885	1.47419	0.00543075	1.11108	0.530227	1.99477	0.000345386	0.647441	0.0218981	0.110916	0.00925023	0.131084	0.00350044	Set 4
GT023612	66883202	histone-like protein [Fritillaria liliacea]	AAK94326.1	histone H1, putative	AT1G06760.1	0.923219	0.556973	0.734379	0.0407193	0.807521	0.169299	0.357483	0.032671	3.92664	0.00176534	4.1315	0.018194	5.27254	0.0018299	Set 3
GT023618	66883208	structural constituent of ribosome [Arabidopsis thaliana] dbj|BAB11203.1| 60s acidic ribosomal protein P1 [Arabidopsis thaliana] gb|AAY78832.1| putative 60S acidic ribosomal protein P1 [Arabidopsis thaliana]	NP_197839.1	60s acidic ribosomal protein P1, putative	AT5G24510.1	1.01798	0.779542	1.48679	0.0874366	1.15687	0.262989	1.15023	0.0128865	0.36774	0.030079	0.480782	0.0343435	0.4599	0.00319155	Set 4
GT023629	66883219	No description	No hits found		None	0.471122	0.103589	0.751079	0.381622	0.496103	0.127436	0.951158	0.893939	2.02022	0.10261	3.33516	0.00317994	2.43816	0.0188615	Set 1
GT023636	66883226	Nucleoside diphosphate kinase B (NDK B) (NDP kinase B) gb|AAA19005.1| nucleoside diphosphate kinase	P47920	NDPK1 NDPK1 (nucleoside diphosphate kinase	AT4G09320.1	0.592003	0.01022	0.785237	0.0803109	0.770182	0.198379	0.917192	0.248699	1.18858	0.218093	1.56008	0.0747475	1.68353	0.00299601	Set 1
GT023641	66883231	unknown protein [Arabidopsis thaliana] gb|AAD49977.1|AC008075_10 ESTs gb|T41781 and gb|AA586096 come from this gene. [Arabidopsis thaliana] gb|AAG54002.1|AF336921_1 unknown protein [Arabidopsis thaliana] gb|AAK73973.1| At1g68660/F24J5_4 [Arabidopsis thaliana] gb|AAM52239.1| At1g68660/F24J5_4 [Arabidopsis thaliana] gb|AAM63011.1| unknown [Arabidopsis thaliana]	NP_564937.1	similar to unknown [Populus trichocarpa]	AT1G68660.1	1.24672	0.0427133	1.38769	0.0807313	1.29776	0.0259326	1.07496	0.502556	0.589158	0.0312962	0.637519	0.00541283	0.626477	0.0226961	Set 4
GT023650	66883240	unknown [Solanum tuberosum]	ABA46767.1	40S ribosomal protein S9 (RPS9C)	AT5G39850.1	0.899258	0.397658	0.872989	0.055733	0.999608	0.998122	0.999171	0.987989	1.1489	0.358366	1.58151	0.0145203	1.6817	0.0220888	Set 2
GT023665	66883255	cytochrome P450 monooxygenase CYP72A59 [Medicago truncatula]	ABC59078.1	CYP72A14 CYP72A14 (cytochrome P450, family	AT3G14680.1	1.69999	0.0245395	1.6632	0.0181937	1.16431	0.502251	2.68211	0.00419489	0.609434	0.0172897	0.19461	0.0110235	0.150285	0.00160608	Set 4
GT023666	66883256	extracellular solute-binding protein family 3 [Rhodoferax ferrireducens T118] gb|ABD67993.1| extracellular solute-binding protein family 3 [Rhodoferax ferrireducens DSM 15236]	YP_521524.1		None	0.63484	0.320012	0.470761	0.268914	0.400243	0.143598	0.468037	0.0911715	1.68632	0.201344	2.34017	0.13684	4.40892	0.00686104	Set 3
GT023673	66883263	60S ribosomal protein L10 (QM protein homolog) gb|AAD56018.1|AF180758_1 60S ribosomal protein L10 [Vitis riparia]	Q9SPB3	60S ribosomal protein L10 (RPL10B)	AT1G26910.1	0.61342	0.0682651	0.649552	0.0283203	0.679499	0.138641	0.985768	0.5	1.51674	0.163637	2.31517	0.0177248	2.40847	0.0130757	Set 1
GT023676	66883266	thioredoxin peroxidase [Nicotiana tabacum]	CAC84143.2	2-cys peroxiredoxin, chloroplast (BAS1)	AT3G11630.1	0.507048	0.197056	0.915568	0.183545	0.909604	0.571179	0.919252	0.528396	1.00832	0.969101	1.67564	0.092743	2.23942	0.00253355	Set 2
GT023677	66883267	20S proteasome beta subunit PBG1 [Arabidopsis thaliana]	AAC32074.1	PBG1 PBG1 (20S proteasome beta subunit	AT1G56450.1	0.712751	0.0033368	0.752532	0.000839534	0.871593	0.286845	0.942305	0.410844	1.85612	0.0464235	2.07142	0.000229859	2.06676	0.0157061	Set 1
GT023681	66883271	putative cystathionine beta-lyase [Oryza sativa (japonica cultivar-group)]	BAA95830.1	CBL CBL (CYSTATHIONINE BETA-LYASE)	AT3G57050.1	1.48988	0.00358316	1.50237	0.138042	1.23304	0.204102	1.15392	0.426478	0.28658	0.000820973	0.241295	0.00481062	0.152029	0.00170218	Set 4
GT023694	66883284	Os08g0564100 [Oryza sativa (japonica cultivar-group)] dbj|BAC55994.1| putative iron inhibited ABC transporter 2 [Oryza sativa (japonica cultivar-group)] dbj|BAD09633.1| putative iron inhibited ABC transporter 2 [Oryza sativa (japonica cultivar-group)] dbj|BAF24442.1| Os08g0564100 [Oryza sativa (japonica cultivar-group)]	NP_001062528.1	ATGCN1 ATGCN1 (Arabidopsis thaliana	AT5G60790.1	1.2088	0.198201	1.19339	0.462405	1.4064	0.106506	1.6912	0.146593	0.680247	0.033813	0.563655	0.126593	0.462053	0.00647407	Set 4
GT023696	66883286	unknown protein [Arabidopsis thaliana] gb|AAD30253.1|AC007296_14 ESTs gb|R65381 and gb|T44635 come from this gene. [Arabidopsis thaliana] gb|AAK15552.1|AF348581_1 unknown protein [Arabidopsis thaliana] gb|AAO24547.1| At1g11700 [Arabidopsis thaliana] dbj|BAE99668.1| hypothetical protein [Arabidopsis thaliana]	NP_172635.1	similar to unknown protein [Arabidopsis	AT1G11700.1	0.500884	0.0360364	0.987599	0.907055	0.698141	0.209607	1.98656	0.0116309	1.25857	0.287307	1.15703	0.305809	0.726194	0.189202	Set 1
GT023699	66883289	No description	No hits found		None	1.48945	0.033633	2.03176	0.000736776	1.253	0.411132	0.856838	0.578231	0.264184	0.0261911	0.2444	0.0340165	0.190113	0.0119171	Set 4
GT023706	66883296	Peptidase A1 pepsin [Medicago truncatula]	ABE94444.1	aspartyl protease family protein	AT3G54400.1	0.490001	0.173434	0.651467	0.0454982	0.825908	0.18358	0.895458	0.6023	5.11624	0.0146421	8.20567	0.0017444	8.29314	0.0017082	Set 1
GT023715	66883305	oxidoreductase [Arabidopsis thaliana] gb|ABH07515.1| aldo-keto reductase [Arabidopsis thaliana]	NP_001031505.1	aldo/keto reductase family protein	AT2G37770.2	0.798992	0.230852	0.660939	0.049944	0.776104	0.126524	1.09794	0.560871	1.87111	0.00898253	2.45699	0.0240772	2.23552	0.0209369	Set 1
GT023718	66883308	ALDH5F1 (SUCCINIC SEMIALDEHYDE DEHYDROGENASE); aldehyde dehydrogenase [Arabidopsis thaliana] sp|Q9SAK4|SSDH_ARATH Succinate semialdehyde dehydrogenase mitochondrial precursor (At-SSADH1) (NAD(+)-dependent succinic semialdehyde dehydrogenase) (Aldehyde dehydrogenase 5F1) gb|AAF23590.1|AF117335_1 succinic semialdehyde dehydrogenase [Arabidopsis thaliana] gb|AAL16297.1|AF428367_1 At1g79440/T8K14_14 …	NP_178062.1	SSADH1, SSADH, ALDH5F1 ALDH5F1 (SUCCINIC	AT1G79440.1	2.19416	0.0139073	1.99692	0.00647808	1.50794	0.148068	0.962961	0.445977	0.583783	0.0332923	0.740071	0.00144823	0.644463	0.00377667	Set 4
GT023723	66883313	unknown [Solanum tuberosum]	ABA46763.1	60S ribosomal protein L28 (RPL28A)	AT2G19730.2	0.772789	0.119123	0.742056	0.0765923	0.854708	0.20196	0.989471	0.621371	1.09076	0.244859	1.49296	0.015327	1.93695	0.0026903	Set 2
GT023729	66883319	20S proteasome alpha 6 subunit [Nicotiana benthamiana]	AAN07899.1	PAF1 PAF1 (proteasome alpha subunit F1);	AT5G42790.1	0.676279	0.317512	0.864086	0.19852	0.73758	0.170224	0.841878	0.223758	1.7415	0.070645	2.27823	0.00646387	2.17152	0.0587469	Set 1
GT023730	66883320	beta-amylase PCT-BMYI [Solanum tuberosum]	AAK84008.1	BMY8, BAM3, CT-BMY CT-BMY (BETA-AMYLASE 3,	AT4G17090.1	1.60574	0.1812	0.853467	0.435173	1.08942	0.727639	1.01893	0.879399	1.0767	0.543744	0.303281	0.00276544	0.98365	0.595924	Set 4
GT023732	66883322	CDPK6 (CALCIUM-DEPENDENT PROTEIN KINASE 6); ATP binding / calcium ion binding / calcium- and calmodulin-dependent protein kinase/ kinase/ protein kinase/ protein serine/threonine kinase/ protein-tyrosine kinase [Arabidopsis thaliana] gb|AAK60302.1|AF385710_1 AT4g23650/F9D16_120 [Arabidopsis thaliana] gb|AAA67654.1| calcium-dependent protein kinase [Arabidopsis thaliana] gb|AAA67656.1| calcium-dep…	NP_194096.1	CPK3, CDPK6 CDPK6 (CALCIUM-DEPENDENT	AT4G23650.1	0.743659	0.177173	0.507362	0.0619102	0.636167	0.0813522	0.995447	0.950664	1.6187	0.00189103	1.42609	0.108324	1.49411	0.158372	Set 1
GT023739	66883329	cold-regulated LTCOR12 [Lavatera thuringiaca]	AAC15460.1		None	3.81417	0.00700195	2.92001	0.00136099	2.47721	0.0146717	1.00424	0.981778	0.43213	0.0213406	0.14244	0.0122069	0.0487745	0.00262543	Set 4
GT023740	66883330	conserved hypothetical protein [Medicago truncatula]	ABE80552.1		None	0.920663	0.823299	0.654719	0.424077	0.835381	0.601197	0.643094	0.0248984	1.14787	0.347757	1.41461	0.209786	2.10635	0.0132041	Set 2
GT023744	66883334	ubiquitin carrier-like protein [Solanum tuberosum]	ABC01903.1	UBC2, ATUBC2 ATUBC2	AT2G02760.1	0.993825	0.708773	0.850778	0.0145201	0.823181	0.00635757	0.988046	0.930024	1.11542	0.231436	1.37527	0.123728	1.17908	0.180767	Set 3
GT023746	66883336	glutathione S-transferase 1 [Papaver somniferum] gb|AAF22518.1|AF118925_1 glutathione S-transferase 2 [Papaver somniferum]	AAF22517.1	GST29, ATGSTU18 ATGSTU18 (GLUTATHIONE	AT1G10360.1	0.361033	0.0058911	0.257915	0.00138971	0.376798	0.0103468	1.04321	0.466432	2.71042	0.014483	3.07189	0.00761727	5.64998	3.40041e-05	Set 1
GT023752	66883342	unknown protein [Arabidopsis thaliana] gb|AAN13090.1| unknown protein [Arabidopsis thaliana]	NP_568521.1	similar to unknown protein [Arabidopsis	AT5G32440.1	1.20406	0.324719	1.38621	0.187643	1.39315	0.144556	1.06987	0.180787	0.596924	0.144551	0.553903	0.11726	0.388982	0.00273521	Set 4
GT023757	66883347	ATRAB11C; GTP binding [Arabidopsis thaliana] sp|O04486|RB11C_ARATH Ras-related protein Rab11C gb|AAB60720.1| Strong similarity to A. thaliana ara-2 (gb|ATHARA2). ESTs gb|ATTS2483gb|ATTS2484gb|AA042159 come from this gene. [Arabidopsis thaliana] gb|AAB61994.1| ras-related small GTPase [Arabidopsis thaliana] gb|AAK73978.1| At1g09630/F21M12_2 [Arabidopsis thaliana] gb|AAM62903.1| putative RAS-relate…	NP_172434.1	ATRABA2A, ATRAB11C ATRAB11C (ARABIDOPSIS	AT1G09630.1	0.86022	0.0908934	0.511526	0.0304929	0.53275	0.0158758	0.992518	0.452553	1.49966	0.0216936	1.2183	0.157052	1.46486	0.00339061	Set 1
GT023771	66883361	unknown protein [Arabidopsis thaliana]	AAF01523.1	WI12, ATWI-12, SAG20 SAG20 (WOUND-INDUCED	AT3G10985.1	1.74645	0.0672257	1.08513	0.183926	1.24497	0.353889	1.3546	0.0245541	0.27193	0.00414876	0.15793	0.00111763	0.20492	0.0116098	Set 4
GT023774	66883364	DNA binding [Arabidopsis thaliana] emb|CAA18754.1| putative protein [Arabidopsis thaliana] emb|CAB80631.1| putative protein [Arabidopsis thaliana]	NP_195678.1	SAP domain-containing protein	AT4G39680.1	0.799889	0.0543517	0.792998	0.101406	0.805752	0.179877	0.98914	0.78344	1.65339	0.0159313	1.48917	0.0306664	1.27037	0.325647	Set 1
GT023785	66883375	ATGPAT6/GPAT6; 1-acylglycerol-3-phosphate O-acyltransferase/ acyltransferase [Arabidopsis thaliana] sp|O80437|GPAT6_ARATH Glycerol-3-phosphate acyltransferase 6 (AtGPAT6) gb|AAC27160.1| unknown protein [Arabidopsis thaliana] gb|AAL32799.1| Unknown protein [Arabidopsis thaliana] gb|AAM47976.1| unknown protein [Arabidopsis thaliana]	NP_181346.1	ATGPAT6, GPAT6 ATGPAT6/GPAT6	AT2G38110.1	0.229386	0.0570662	0.311243	0.0036444	0.302017	no replicates	0.583496	no replicates	1.2946	0.403462	2.90969	0.00247878	3.46091	0.012667	Set 1
GT023795	66883385	structural constituent of ribosome [Arabidopsis thaliana] sp|P51413|RL172_ARATH 60S ribosomal protein L17-2 gb|AAC18792.1|AAC18792 Similar to ribosomal protein L17 gb|X62724 from Hordeum vulgare. ESTs gb|Z34728 gb|F19974 gb|T75677 and gb|Z33937 come from this gene. [Arabidopsis thaliana] gb|AAK68802.1| ribosomal protein L17-like protein [Arabidopsis thaliana] gb|AAM10086.1| unknown protein [Arabi…	NP_176910.1	60S ribosomal protein L17 (RPL17B)	AT1G67430.1	0.788898	0.157236	0.77974	0.0124465	0.941346	0.663463	0.997948	0.888786	1.22783	0.374558	1.74371	0.0316772	1.92515	0.00592885	Set 2
GT023797	66883387	Os02g0205300 [Oryza sativa (japonica cultivar-group)] dbj|BAB17626.1| 26S proteasome regulatory particle triple-A ATPase subunit6 [Oryza sativa (japonica cultivar-group)] dbj|BAB19880.1| 26S proteasome ATPase subunit Rpt6 [Oryza sativa] dbj|BAD16017.1| 26S proteasome regulatory particle triple-A ATPase subunit6 [Oryza sativa (japonica cultivar-group)] dbj|BAD38437.1| 26S proteasome regulatory par…	NP_001046248.1	ATSUG1, RPT6A RPT6A; ATPase	AT5G19990.1	0.566018	0.042048	0.536617	0.0176429	0.73418	0.0599399	0.912111	0.5	1.31656	0.0548695	1.66777	0.00564249	1.60522	0.00280535	Set 1
GT023805	66883395	No description	No hits found		None	2.1024	0.00252326	1.05906	0.310999	1.55272	0.121956	1.07798	0.342969	0.682263	0.0144351	0.570892	0.0575708	0.502808	0.00548465	Set 4
GT023816	66883406	Chain D Structure Of Dihydroflavonol Reductase From Vitis Vinifera At 1.8 A. pdb|2C29|F Chain F Structure Of Dihydroflavonol Reductase From Vitis Vinifera At 1.8 A. emb|CAA72420.1| dihydroflavonol 4-reductase [Vitis vinifera]	2C29	TT3, M318, DFR DFR (DIHYDROFLAVONOL	AT5G42800.1	1.00191	0.994662	0.55195	0.0183314	0.479782	0.0167809	0.547387	0.183364	6.02149	0.0036503	14.0089	0.000676728	17.8462	0.000192892	Set 3
GT023822	66883412	VMA10 (VACUOLAR MEMBRANE ATPASE 10) [Arabidopsis thaliana] ref|NP_850489.1| VMA10 (VACUOLAR MEMBRANE ATPASE 10) [Arabidopsis thaliana] sp|O82628|VATG1_ARATH Vacuolar ATP synthase subunit G 1 (V-ATPase G subunit 1) (Vacuolar proton pump G subunit 1) gb|AAF24609.1|AC010870_2 vacuolar membrane ATPase subunit G (AVMA10) [Arabidopsis thaliana] emb|CAA06758.1| vag1 [Arabidopsis thaliana] gb|AAD54418.1|…	NP_186788.1	AVMA10, VMA10 VMA10 (VACUOLAR MEMBRANE	AT3G01390.1	0.799414	0.262277	0.875052	0.474367	0.683991	0.174245	0.691353	0.045381	1.1133	0.167866	1.55015	0.00409841	1.49128	0.0286105	Set 3
GT023832	66883422	Chlorophyll a-b binding protein CP24 10A chloroplast precursor (CAB-10A) (LHCP) gb|AAA34143.1| a-binding protein	P27524	CP24, LHCB6 LHCB6 (LIGHT HARVESTING	AT1G15820.1	0.847569	0.118107	1.00059	0.990321	0.98431	0.235138	0.796464	0.0421814	1.69033	0.0174786	3.2301	0.0339668	4.81552	0.0131157	Set 2
GT023840	66883430	sucrose synthase [Citrus unshiu]	BAA88904.1	SUS3 SUS3; UDP-glycosyltransferase/ sucrose	AT4G02280.1	1.66534	0.063564	1.16099	0.261972	1.31206	0.156248	1.16116	0.283519	0.57528	0.0270287	0.5759	0.095968	0.321552	0.00760658	Set 4
GT023842	66883432	Os01g0846800 [Oryza sativa (japonica cultivar-group)] dbj|BAF06706.1| Os01g0846800 [Oryza sativa (japonica cultivar-group)]	NP_001044792.1	regulator of chromosome condensation	AT3G55580.1	1.14104	0.35083	1.35403	0.0951329	1.2861	0.0361957	1.07816	0.355087	0.748869	0.257173	0.351832	0.0274434	0.384431	0.00582904	Set 4
GT023852	66883442	hypothetical protein [Arabidopsis thaliana]	BAF01999.1		None	0.752449	0.0410341	0.764708	0.0450452	0.864405	0.316066	0.898927	0.353878	1.17238	0.232234	1.63236	0.00805509	1.79493	0.00768729	Set 2
GT023856	66883446	Adenylosuccinate lyase [Pseudomonas fluorescens PfO-1] gb|ABA75336.1| Adenylosuccinate lyase [Pseudomonas fluorescens PfO-1]	YP_349327.1	adenylosuccinate lyase, putative /	AT4G18440.1	1.41022	0.0925891	1.41114	0.0197181	1.44407	0.00892855	1.06946	0.519464	0.704599	0.109758	0.498418	0.00254582	0.479375	0.0408692	Set 4
GT023858	66883448	Senescence-associated protein putative [Solanum demissum]	AAT39315.2	TET3 TET3 (TETRASPANIN3)	AT3G45600.1	1.19776	0.183504	1.19902	0.0603005	1.05714	0.806447	1.40124	0.087913	0.660291	0.0120773	0.299388	0.000424779	0.274412	0.00640192	Set 4
GT023862	66883452	unknown protein [Arabidopsis thaliana] dbj|BAC42721.1| unknown protein [Arabidopsis thaliana] gb|AAO63997.1| unknown protein [Arabidopsis thaliana]	NP_201357.2	similar to unnamed protein product [Vitis	AT5G65540.1	1.02135	0.782382	1.19864	0.19765	1.11094	0.212555	1.155	0.144477	0.512396	0.0224175	0.422222	0.00919816	0.406491	0.010606	Set 4
GT023865	66883455	Os10g0209700 [Oryza sativa (japonica cultivar-group)] gb|AAM01036.1|AC091735_9 Putative ATFP3 [Oryza sativa] gb|AAP52780.1| heavy metal-associated domain containing protein expressed [Oryza sativa (japonica cultivar-group)] dbj|BAF26236.1| Os10g0209700 [Oryza sativa (japonica cultivar-group)]	NP_001064322.1	ATFP3 ATFP3 (Arabidopsis thaliana	AT5G63530.1	0.756374	0.0761357	0.708432	0.00376473	0.779222	0.0855913	0.97828	0.763781	2.11483	0.0124181	2.04805	0.0143792	2.05959	0.0382827	Set 1
GT023869	66883459	No description	No hits found		None	0.857661	0.200248	0.845776	0.076887	0.912312	0.583468	0.930354	0.14942	1.36123	0.0638922	1.60426	0.0152167	1.48095	0.0747169	Set 1
GT023870	66883460	OSIGBa0115M15.12 [Oryza sativa (indica cultivar-group)] emb|CAH67369.1| OSIGBa0128P10.3 [Oryza sativa (indica cultivar-group)]	CAH66774.1	indole-3-glycerol phosphate synthase,	AT5G48220.1	1.35858	0.00513774	1.21966	0.00958888	1.12431	0.329177	0.930807	0.473951	0.664341	0.0788484	0.775546	0.0187333	1.0346	0.751009	Set 4
GT023871	66883461	CD9/CD37/CD63 antigen [Medicago truncatula]	ABE85915.1	TET3 TET3 (TETRASPANIN3)	AT3G45600.1	1.16717	0.128173	1.1344	0.185362	1.04633	0.673858	1.94088	0.000479813	0.802605	0.02726	0.193649	0.0024927	0.189559	0.000217406	Set 4
GT023887	66883477	ER6 protein [Lycopersicon esculentum]	AAD46412.1	ethylene-responsive protein, putative	AT1G09740.1	1.23234	0.18602	1.2621	0.320446	1.27507	0.0263048	0.957959	0.870311	0.832707	0.00156515	0.943745	0.575494	0.711734	0.061927	Set 4
GT023892	66883482	hydrolase hydrolyzing O-glycosyl compounds [Arabidopsis thaliana] sp|Q9FJU9|E1313_ARATH Putative glucan endo-13-beta-glucosidase 13 precursor ((1->3)-beta-glucan endohydrolase 13) ((1->3)-beta-glucanase 13) (Beta-13-endoglucanase 13) (Beta-13-glucanase 13) dbj|BAB09876.1| beta-13-glucanase-like protein [Arabidopsis thaliana] gb|AAL91612.1| AT5g56590/MIK19_3 [Arabidopsis thaliana] gb|AAM91467.1| A…	NP_200470.1	glycosyl hydrolase family 17 protein	AT5G56590.1	0.627625	0.0762287	0.739208	0.299633	0.679975	0.275365	1.01044	0.934665	2.12219	0.00345514	2.01335	0.00120794	3.01026	0.0242202	Set 1
GT023899	66883489	Os01g0835900 [Oryza sativa (japonica cultivar-group)] dbj|BAF06643.1| Os01g0835900 [Oryza sativa (japonica cultivar-group)]	NP_001044729.1	histone H4 chr5:24068875-24069186	AT5G59690.1	1.00391	0.892246	0.802934	0.183629	0.841062	0.250584	0.438532	0.00657679	4.3961	0.00135382	5.01455	0.00465926	7.55235	0.0221493	Set 3
GT023907	66883497	hypothetical protein [Arabidopsis thaliana]	BAF02006.1	PTAC14 PTAC14 (PLASTID TRANSCRIPTIONALLY	AT4G20130.1	0.69211	0.332962	0.971581	0.858147	1.25439	0.105158	0.873148	0.290538	0.685505	0.0188243	1.08305	0.456359	1.5192	0.00869111	Set 2
GT023909	66883499	unknown protein [Arabidopsis thaliana] gb|AAD12695.1| putative membrane protein [Arabidopsis thaliana] gb|AAQ87602.1| vacuolar iron transporter [Arabidopsis thaliana] gb|ABI93896.1| At2g01770 [Arabidopsis thaliana]	NP_178286.1	VIT1 VIT1 (VACUOLAR IRON TRANSPORTER 1);	AT2G01770.1	0.510114	0.0059704	0.725172	0.229592	0.86077	0.5	0.894879	0.75237	0.999523	0.99783	1.68005	0.0865194	2.51271	0.0111204	Set 2
GT023914	66883504	RPL15 [Arabidopsis thaliana] sp|P25873|RK15_ARATH 50S ribosomal protein L15 chloroplast precursor (CL15) gb|AAK44050.1|AF370235_1 putative 50S ribosomal protein L15 chloroplast precursor [Arabidopsis thaliana] gb|AAL11595.1|AF424601_1 AT3g25920/MPE11_7 [Arabidopsis thaliana] dbj|BAB01055.1| chloroplast 50S ribosomal protein L15 [Arabidopsis thaliana] gb|AAL15231.1| putative 50S ribosomal protein …	NP_189221.1	RPL15 RPL15 (ribosomal protein L15)	AT3G25920.1	0.665335	0.21262	0.834299	0.711873	0.802781	0.00454086	0.567224	0.00939017	1.11552	0.184663	1.99235	0.134723	3.13903	0.0160864	Set 2
GT023946	66883536	No description	No hits found		None	1.07233	0.242168	1.37654	0.175582	1.43702	0.00752865	1.0045	0.943405	0.543847	0.0153224	0.662331	0.0578269	0.393367	0.0252725	Set 4
GT023961	66883551	Pyrroline-5-carboxylate reductase (P5CR) (P5C reductase) emb|CAA44646.1| pyrroline carboxylate reductase [Pisum sativum] prf||1909360A pyrroline carboxylate reductase	Q04708	AT-P5R, AT-P5C1, EMB2772, P5CR P5CR	AT5G14800.1	0.91272	0.592071	0.852277	0.0895288	1.02779	0.787192	0.966164	0.218143	1.12891	0.440015	1.79683	0.00937298	1.74181	0.00107795	Set 2
GT023962	66883552	conserved hypothetical protein [Medicago truncatula]	ABE83515.1	protein binding / protein transporter/	AT2G20760.1	0.573059	0.117633	0.608373	0.0099157	0.798894	0.175301	1.04997	0.463961	1.64402	0.00481681	1.92989	0.0229383	1.88715	0.00979704	Set 1
GT023965	66883555	24-dienoyl-CoA reductase [NADPH] [Bordetella bronchiseptica RB50] emb|CAE35119.1| 24-dienoyl-CoA reductase [NADPH] [Bordetella bronchiseptica RB50]	NP_891289.1	OPR2 OPR2 (12-oxophytodienoate reductase	AT1G76690.1	0.735542	0.311686	1.78285	0.0608099	1.45302	0.0641382	1.3198	0.0717328	0.84504	0.212591	0.331562	0.0799067	0.278228	0.0114749	Set 4
GT023966	66883556	hypothetical protein PaerP_01002744 [Pseudomonas aeruginosa PA7]	ZP_01295421.1		None	1.5694	0.0817895	1.70221	0.264596	1.81953	0.120461	1.35848	0.291932	0.325044	0.0111283	0.23425	0.0256851	0.0387724	0.0127325	Set 4
GT023982	66883572	Os01g0587000 [Oryza sativa (japonica cultivar-group)] sp|Q8RU33|VA0D_ORYSA Probable vacuolar ATP synthase subunit d (V-ATPase d subunit) (Vacuolar proton pump subunit d) dbj|BAB89911.1| putative Vacuolar ATP synthase subunit d [Oryza sativa (japonica cultivar-group)] dbj|BAF05343.1| Os01g0587000 [Oryza sativa (japonica cultivar-group)]	NP_001043429.1	H+-transporting two-sector ATPase,	AT3G28715.1	0.444459	0.171796	0.688034	0.135849	0.655049	0.00608427	0.92433	0.458205	1.19708	0.0584812	1.13361	0.273443	1.15912	0.33896	Set 1
GT023983	66883573	protein binding / ubiquitin-protein ligase/ zinc ion binding [Arabidopsis thaliana] gb|AAK62440.1|AF386995_1 putative protein [Arabidopsis thaliana] emb|CAB75911.1| putative protein [Arabidopsis thaliana] gb|AAP13413.1| At3g55530 [Arabidopsis thaliana]	NP_191112.1	SDIR1 SDIR1 (SALT- AND DROUGHT-INDUCED	AT3G55530.1	1.4432	0.0305235	1.16485	0.277528	1.1469	0.0457893	1.10142	0.458308	0.752735	0.0387962	0.583829	0.0218867	0.650658	0.0217202	Set 4
GT023991	66883581	60S ribosomal protein L37a [Capsicum chinense]	CAI48073.1	60S ribosomal protein L37a (RPL37aB)	AT3G10950.1	0.731967	0.0902814	0.762042	0.0333049	1.02235	0.804745	0.860696	0.31343	1.40508	0.228929	2.05706	0.0576048	2.7768	0.0125799	Set 2
GT024003	66883593	PREDICTED: similar to Y51B11A.1 [Mus musculus]	XP_911630.2		None	0.434484	0.00121814	0.585646	0.0146975	0.585929	0.00997775	1.16171	0.654571	7.17643	0.0228058	12.2618	0.00155278	11.39	0.00207895	Set 1
GT024012	66883602	dehydrin 6 [Hordeum vulgare]	AAD02257.1	ATDI8, RAB18 RAB18 (RESPONSIVE TO ABA 18)	AT5G66400.1	2.30664	0.0402581	2.10009	0.0980055	1.31771	0.277783	1.33826	0.222025	0.591437	0.149798	0.155681	0.0414232	0.0333314	0.030392	Set 4
GT024014	66883604	plasma intrinsic protein 21 [Juglans regia]	AAO39007.1	PIP2;2, PIP2B PIP2B (plasma membrane	AT2G37170.1	0.53976	0.0701835	0.694265	0.0102038	0.532886	0.0905432	0.97969	0.923893	1.57732	0.119832	1.37621	0.118161	1.38802	0.0334936	Set 1
GT024016	66883606	permease [Arabidopsis thaliana]	NP_001032127.1	permease, putative	AT5G62890.3	0.703734	0.240978	0.760474	0.0036524	0.663594	0.143625	1.03497	0.575139	1.73881	0.0446673	2.2202	0.00675034	1.99063	0.0131163	Set 1
GT024022	66883612	Ribosomal protein L19e [Medicago truncatula]	ABE84969.1	EMB2386 EMB2386 (EMBRYO DEFECTIVE 2386);	AT1G02780.1	0.763196	0.01416	0.814941	0.253546	0.868112	0.51896	1.03108	0.610195	1.16388	0.484361	2.09678	0.0347156	1.90244	0.00598334	Set 1
GT024033	66883623	No description	No hits found		None	1.75031	0.00165958	1.29784	0.212572	1.78075	0.113389	0.728999	0.41499	0.809721	0.129873	0.713507	0.0973724	0.970341	0.897968	Set 4
GT024049	66883639	ribosomal protein S19		40S ribosomal protein S24 (RPS24A)	AT3G04920.1	0.696687	0.0634921	0.804982	0.028001	0.931884	0.543572	0.976238	0.211703	1.25644	0.100288	1.96183	0.00821138	2.04059	0.00974951	Set 1
GT024055	66883645	Os08g0359500 [Oryza sativa (japonica cultivar-group)] dbj|BAD03784.1| putative p23 co-chaperone [Oryza sativa (japonica cultivar-group)] dbj|BAD03808.1| putative p23 co-chaperone [Oryza sativa (japonica cultivar-group)] dbj|BAF23545.1| Os08g0359500 [Oryza sativa (japonica cultivar-group)]	NP_001061631.1	glycine-rich protein	AT4G02450.1	0.704439	0.0687957	0.63694	0.0536508	0.648031	0.0424051	1.0737	0.350762	1.36762	0.220187	1.66852	0.0125284	1.48143	0.0220475	Set 1
GT024064	66883654	No description	No hits found		None	1.1406	0.708356	1.34481	0.187472	1.32754	0.0432667	1.18595	0.441919	0.438861	0.0901258	0.807905	0.0208305	0.65384	0.269162	Set 4
GT024066	66883656	putative ethylene response protein [Capsicum chinense]	CAJ13711.1	universal stress protein (USP) family	AT5G14680.1	6.27829	0.0141715	6.67822	0.00825216	2.24513	0.587019	0.774775	0.869105	0.955326	0.262809	0.589477	0.0674404	0.179739	0.0424269	Set 4
GT024078	66883668	AT4g13360/T9E8_100 [Arabidopsis thaliana] emb|CAB40771.1| 3-hydroxyisobutyryl-coenzyme A hydrolase-like protein [Arabidopsis thaliana] emb|CAB78378.1| 3-hydroxyisobutyryl-coenzyme A hydrolase-like protein [Arabidopsis thaliana] gb|AAL15367.1| AT4g13360/T9E8_100 [Arabidopsis thaliana] gb|AAM60849.1| 3-hydroxyisobutyryl-coenzyme A hydrolase-like protein [Arabidopsis thaliana]	AAK55723.1	catalytic chr4:7775129-7777697 FORWARD	AT4G13360.1	1.0816	0.455716	1.33243	0.012217	1.19038	0.230749	1.11371	0.393158	0.808966	0.319011	0.921702	0.643015	0.677652	0.0102336	Set 4
GT024081	66883671	No description	No hits found		None	0.757306	0.0791123	0.806552	0.0374981	0.919701	0.277416	0.832417	0.230248	1.64812	0.0418106	2.46527	0.00542114	2.38358	0.0106877	Set 1
GT024083	66883673	hypothetical protein MtrDRAFT_AC137065g13v1 [Medicago truncatula]	ABE81383.1		None	0.769938	0.269364	0.737915	0.143824	1.06121	0.574596	0.970651	0.273172	1.15858	0.176402	1.7685	0.0168939	1.47183	0.00493375	Set 1
GT024090	66883680	Os03g0182700 [Oryza sativa (japonica cultivar-group)] dbj|BAF11089.1| Os03g0182700 [Oryza sativa (japonica cultivar-group)]	NP_001049175.1	TIF3K1, ATTIF3K1, EIF3K EIF3K (eukaryotic	AT4G33250.1	0.654582	0.18031	0.625189	0.0342079	0.780553	0.244314	0.98643	0.189797	1.20489	0.154399	1.76531	0.0204587	1.86029	0.0181508	Set 1
GT024093	66883683	Os03g0178200 [Oryza sativa (japonica cultivar-group)] gb|ABF94280.1| YGGT family protein expressed [Oryza sativa (japonica cultivar-group)] dbj|BAF11064.1| Os03g0178200 [Oryza sativa (japonica cultivar-group)]	NP_001049150.1	YGGT family protein	AT5G21920.1	0.74563	0.215281	0.728291	0.221157	0.813816	0.227291	0.88215	0.438018	1.30727	0.319951	2.09287	0.0438138	2.99723	0.0056925	Set 2
GT024110	66883700	Plastid-specific 30S ribosomal protein 3 chloroplast precursor (PSRP-3) gb|AAF64163.1|AF239218_1 plastid-specific ribosomal protein 3 precursor [Spinacia oleracea]	P82412	plastid-specific 30S ribosomal protein 3,	AT1G68590.1	0.83817	0.103613	0.685744	0.141206	0.886795	0.184089	0.900294	0.441789	1.44952	0.00960987	2.3806	0.0409255	3.44196	0.00638791	Set 2
GT024111	66883701	alpha-expansin 3 [Populus tremula x Populus tremuloides]	AAR09170.1		None	0.0981117	0.00959705	0.212232	0.0028823	0.38651	0.0156597	1.00105	0.992229	2.04167	0.0343656	4.39134	0.0262544	3.18486	0.00499072	Set 1
GT024114	66883704	cationic peroxidase 2 [Glycine max]	AAC83463.1	PRXR1 PRXR1 (peroxidase 42); peroxidase	AT4G21960.1	0.603379	0.0538733	1.00622	0.904707	0.514153	0.0169951	0.574152	0.11171	4.99215	0.00694066	7.05061	0.00775641	5.67143	0.00409446	Set 3
GT024115	66883705	hypothetical protein [Cucumis melo]	BAD93605.1	SHM4 SHM4 (SERINE HYDROXYMETHYLTRANSFERASE	AT4G13930.1	0.54066	0.0112832	0.480614	0.0148193	0.608465	0.0223038	1.03839	0.742949	2.27088	0.0144612	2.39778	0.00515212	2.26361	0.00242739	Set 1
GT024124	66883714	Photosystem II 5 kDa protein chloroplast precursor (PSII-T) (Light-regulated unknown 11 kDa protein) emb|CAA38027.1| hypothetical protein [Gossypium hirsutum]	P31336	photosystem II 5 kD protein	AT1G51400.1	0.630524	0.00720389	0.817681	0.0619025	1.04494	0.659848	0.697157	0.054446	2.12532	0.0275207	3.84614	0.0296376	5.09926	0.0119896	Set 2
GT024125	66883715	No description	No hits found		None	1.06027	0.298206	1.22093	0.0273014	1.25295	0.279918	1.44232	0.018865	0.834464	0.00674359	0.754873	0.0785144	0.469729	0.000623434	Set 4
GT024127	66883717	AT3g01400/T13O15_4 [Arabidopsis thaliana] gb|AAM78053.1| AT3g01400/T13O15_4 [Arabidopsis thaliana]	AAL16172.1	armadillo/beta-catenin repeat family	AT3G01400.1	2.03329	0.0686044	1.36214	0.218436	1.14572	0.260439	1.4203	0.0126013	0.684136	0.126011	0.390029	0.00580256	0.558526	0.0136076	Set 4
GT024130	66883720	unknown protein [Arabidopsis thaliana] gb|AAD55650.1|AC008017_23 Highly similar to developmental protein DG1118 [Arabidopsis thaliana] gb|AAL24333.1| Highly similar to developmental protein DG1118 [Arabidopsis thaliana] gb|AAM10235.1| similar to developmental protein DG1118 [Arabidopsis thaliana]	NP_565053.1	VPS46.2 VPS46.2 chr1:27477599-27478509	AT1G73030.1	1.06592	0.527905	0.683303	0.0124797	0.691142	0.0831125	0.868357	0.195886	1.26311	0.0170462	1.27497	0.0646914	1.24656	0.183552	Set 3
GT024131	66883721	ribosomal protein L33 [Castanea sativa]	AAK25760.1	60S ribosomal protein L35a (RPL35aA)	AT1G07070.1	0.737411	0.104534	0.710452	0.0653904	0.939374	0.574187	0.971573	0.838606	1.28116	0.203465	1.84711	0.00930928	2.04316	0.0070256	Set 1
GT024143	66883733	clathrin coat assembly protein [Gossypium barbadense]	AAP40645.1	clathrin coat assembly protein, putative	AT1G47830.1	0.791369	0.210404	0.561553	0.0124073	0.688968	0.0778442	0.782967	0.184921	1.27018	0.0720551	1.52345	0.0367277	1.5946	0.0126773	Set 3
GT024154	66883744	CTV.12 [Poncirus trifoliata]	AAN62341.1	zinc ion binding chr3:625306-627164	AT3G02860.1	1.72405	0.0120971	1.01745	0.966229	1.15929	0.649979	1.28508	0.130264	0.736791	0.364093	0.601697	0.0169788	0.704426	0.220387	Set 4
GT024163	66883753	Os07g0518500 [Oryza sativa (japonica cultivar-group)] dbj|BAC56035.1| putative taxane 10-beta-hydroxylase(5-alpha-taxadienol-10-beta- hydroxylase) [Oryza sativa (japonica cultivar-group)] dbj|BAF21711.1| Os07g0518500 [Oryza sativa (japonica cultivar-group)]	NP_001059797.1	CYP718 CYP718 (cytochrome P450, family	AT2G42850.1	0.501797	0.433896	0.686651	0.348231	0.463175	0.200199	0.844109	0.629215	0.891739	0.847829	2.40187	0.152806	11.094	0.0024882	Set 2
GT024165	66883755	Adenosine kinase [Medicago truncatula] gb|ABE85908.1| Adenosine kinase [Medicago truncatula]	ABE81561.1	ADK2 ADK2 (ADENOSINE KINASE 2); kinase	AT5G03300.1	0.80887	0.0510452	0.697239	0.00325376	0.841002	0.0461639	1.03437	0.657433	2.17972	0.00223745	2.17659	0.00747912	2.62039	0.0165636	Set 1
GT024170	66883760	signal recognition particle receptor protein [Cucumis sativus]	AAQ76042.1	signal recognition particle receptor	AT4G30600.1	1.54885	0.0682805	1.28095	0.140875	1.09477	0.528749	1.16106	0.0807013	0.663205	0.0794934	0.532475	0.0267577	0.5552	0.00464051	Set 4
GT024174	66883764	Ribosomal protein S19e [Medicago truncatula]	ABE88682.1	40S ribosomal protein S19 (RPS19C)	AT5G61170.1	0.784393	0.0931436	0.810606	0.252706	0.828301	0.16192	0.886669	0.301802	1.54416	0.129339	2.40561	0.013748	2.94872	0.00448517	Set 2
GT024182	66883772	plastid terminal oxidase [Coffea canephora]	ABB70513.1	IM1, IM IM (IMMUTANS)	AT4G22260.1	1.48752	0.0637338	1.26279	0.190182	1.57879	0.075435	1.02177	0.903479	0.600406	0.00453045	0.53613	0.0129217	0.596337	0.0266988	Set 4
GT024183	66883773	delta-8 sphingolipid desaturase [Helianthus annuus]	CAA60621.1	delta-8 sphingolipid desaturase, putative	AT2G46210.1	1.02826	0.668083	1.44448	0.0640266	1.16452	0.502902	1.53366	0.102353	0.923647	0.363516	0.682859	0.201091	0.53002	0.00835133	Set 4
GT024191	66883781	hypoxia-responsive family protein [Citrus sinensis]	AAZ05072.1	hypoxia-responsive family protein	AT3G05550.1	1.12599	0.33606	0.830082	0.0395061	0.932771	0.424116	1.55922	0.000998293	1.24832	0.0615892	0.921145	0.346143	0.908813	0.317345	Set 4
GT024200	66883790	SE (SERRATE); transcription factor [Arabidopsis thaliana] gb|AAK63206.1|AF311221_1 C2H2 zinc-finger protein SERRATE [Arabidopsis thaliana] gb|AAL16137.1|AF428305_1 At2g27100/T20P8.15 [Arabidopsis thaliana] gb|AAK64019.1| unknown protein [Arabidopsis thaliana] gb|AAC77868.2| expressed protein [Arabidopsis thaliana] gb|AAN13138.1| unknown protein [Arabidopsis thaliana] gb|AAN28876.1| At2g27100/T20P…	NP_565635.1	SE SE (SERRATE); transcription factor	AT2G27100.1	1.13747	0.517477	1.50677	0.0262625	1.47344	0.237604	1.67493	0.0019228	0.565632	0.0256556	0.543876	0.00203963	0.339662	0.00282051	Set 4
GT024202	66883792	unknown protein [Arabidopsis thaliana] gb|AAF43945.1|AC012188_22 Contains similarity to an unknown protein from Arabidopsis thaliana gb|AC004136.2. ESTs gb|Z47683 gb|Z47682 gb|AA597850 gb|Z29736 gb|Z29735 gb|AA042623 come from this gene gb|AAG48816.1|AF332453_1 unknown protein [Arabidopsis thaliana] gb|AAM64640.1| unknown [Arabidopsis thaliana] gb|AAP37689.1| At1g14450 [Arabidopsis thaliana] dbj|…	NP_563952.1	similar to unknown protein [Arabidopsis	AT1G14450.1	0.763899	0.251592	0.627898	0.117664	0.748944	0.00553069	0.799659	0.0890485	1.88259	0.00354349	2.86854	0.0152078	2.68821	0.000636984	Set 1
GT024226	66883816	enzyme inhibitor/ pectinesterase/ pectinesterase inhibitor [Arabidopsis thaliana] gb|AAO41962.1| putative ripening-related protein [Arabidopsis thaliana] gb|AAW70408.1| At5g20740 [Arabidopsis thaliana]	NP_197574.1	invertase/pectin methylesterase inhibitor	AT5G20740.1	0.431617	0.0410696	0.461064	0.0288572	0.691744	0.0482314	1.01591	0.462486	2.3365	0.0230946	2.08678	0.0172287	1.63594	0.0490898	Set 1
GT024227	66883817	Actin-depolymerizing factor 1 (ADF 1) gb|AAG16973.1|AF183903_1 actin-depolymerizing factor 1 [Petunia x hybrida] gb|AAK72617.1| actin-depolymerizing factor 1 [Petunia x hybrida]	Q9FVI2	ADF4 ADF4 (ACTIN DEPOLYMERIZING FACTOR 4);	AT5G59890.1	0.9129	0.108306	0.731228	0.0693427	0.963258	0.214479	0.919447	0.183687	1.40969	0.023936	1.64659	0.00348803	1.37164	0.00715496	Set 1
GT024231	66883821	HDZip I protein [Glycine max]	AAX98670.1		None	1.19511	0.18367	1.01212	0.934355	0.97785	0.884829	1.40182	0.0961574	1.05419	0.463456	0.775562	0.210054	0.460851	0.00565656	Set 4
GT024235	66883825	No description	No hits found		None	0.851384	0.116241	0.880957	0.0930391	0.907821	0.335908	0.930021	0.642248	1.31949	0.259263	1.82593	0.0198317	1.83003	0.00922876	Set 2
GT024236	66883826	unknown protein [Arabidopsis thaliana] gb|AAK32862.1|AF361850_1 AT5g49540/K6M13_9 [Arabidopsis thaliana] gb|AAM91062.1| AT5g49540/K6M13_9 [Arabidopsis thaliana]	NP_568710.1	similar to unknown [Picea sitchensis]	AT5G49540.1	0.876169	0.374778	0.761579	0.023429	0.893586	0.291902	0.924289	0.195359	1.25524	0.0342669	1.72522	0.00229195	1.90295	0.0504309	Set 2
GT024244	66883834	pathogenesis-related protein 10 [Solanum virginianum]	AAU00066.1		None	5.06615	0.0379303	1.89089	0.186176	3.97321	0.0357261	0.841011	0.433034	0.167005	0.0109749	0.263315	0.02468	0.0867482	0.000348794	Set 4
GT024247	66883837	oxoglutarate:malate antiporter [Arabidopsis thaliana] emb|CAB88250.1| 2-oxoglutarate/malate translocator precursor-like protein [Arabidopsis thaliana]	NP_568283.2	DIT1 DIT1 (DICARBOXYLATE TRANSPORTER 1);	AT5G12860.1	0.508172	0.0765693	0.475278	0.00408607	0.571492	0.0662024	0.886598	0.50172	1.28068	0.283212	1.90095	0.0502486	2.15087	0.0158973	Set 1
GT024248	66883838	acyltransferase-like protein [Gossypium hirsutum]	AAL67994.1	EMB3009 EMB3009 (EMBRYO DEFECTIVE 3009);	AT5G23940.1	0.481137	0.0922102	0.736929	0.0411606	0.945944	0.18941	0.979872	0.914642	4.49564	0.0116821	6.27755	0.000839278	5.43969	0.00219378	Set 1
GT024249	66883839	GDP-D-mannose-3'5'-epimerase [Malpighia glabra]	ABB53472.1	GME GME (GDP-D-MANNOSE 3',5'-EPIMERASE);	AT5G28840.1	0.578957	0.010797	0.621821	0.0568565	0.714714	0.0894409	0.958828	0.682257	1.74073	0.00101113	1.74734	0.00603955	1.62109	0.015112	Set 1
GT024250	66883840	putative phosphogluconate dehydrogenase [Oryza sativa (japonica cultivar-group)]	BAD67774.1	6-phosphogluconate dehydrogenase family	AT3G02360.2	1.36019	0.0761853	1.21739	0.173019	1.18202	0.254928	1.05932	0.336709	0.81	0.0937872	0.780686	0.12991	0.484239	0.00135013	Set 4
GT024252	66883842	unknown [Arabidopsis thaliana]	AAM63718.1	WD-40 repeat protein family	AT4G30840.1	0.728799	0.0630988	0.673167	0.0410483	0.762926	0.0207732	0.884283	0.595834	1.4364	0.0366688	1.88787	0.0110185	1.82281	0.00252868	Set 1
GT024253	66883843	repressor protein [Glycine max]	AAL73489.1	TATA-binding protein-associated	AT5G08190.2	1.08478	0.348805	1.2848	0.184415	1.21773	0.31758	1.18178	0.069525	0.735977	0.0959551	0.58664	0.0137741	0.468587	0.0074844	Set 4
GT024257	66883847	No description	No hits found		None	1.23008	0.0917067	1.58928	0.0542275	1.4415	0.0266485	0.974892	0.737587	0.461045	0.00348888	0.597148	0.0598298	0.324594	0.00107579	Set 4
GT024258	66883848	Acyl-CoA-binding protein [Panax ginseng]	BAB85987.1	ACBP ACBP (ACYL-COA-BINDING PROTEIN);	AT1G31812.1	0.439385	0.180104	0.625369	0.0400816	0.827026	0.369183	0.868895	0.184706	1.66781	0.106389	2.88848	0.00205263	3.11003	0.00967526	Set 1
GT024259	66883849	conserved hypothetical protein [Medicago truncatula]	ABD28544.1	similar to hypothetical protein	AT4G33625.1	1.85394	0.022602	1.0323	0.839979	0.793278	0.18954	2.20479	0.0428578	1.25014	0.0137939	0.665821	0.0917962	0.764911	0.00894441	Set 4
GT024260	66883850	hypothetical protein [Arabidopsis thaliana]	BAF00847.1	ATEXO70F1 ATEXO70F1 (exocyst subunit EXO70	AT5G50380.1	1.40903	0.0125555	1.27447	0.0847118	1.19249	0.267804	1.09595	0.482439	0.676572	0.015853	0.492591	0.0198745	0.479422	0.0542489	Set 4
GT024272	66883862	protein binding / ubiquitin-protein ligase/ zinc ion binding [Arabidopsis thaliana]	NP_195136.2	protein binding / zinc ion binding	AT4G34100.1	1.05928	0.265453	1.166	0.095829	1.03119	0.742548	1.19858	0.064042	0.656935	0.0143152	0.482578	0.00371026	0.472789	0.00505864	Set 4
GT024274	66883864	unknown protein [Arabidopsis thaliana] gb|AAG40064.1|AF324713_1 At2g15890 [Arabidopsis thaliana] gb|AAK00412.1|AF339730_1 unknown protein [Arabidopsis thaliana] gb|AAD41977.1| expressed protein [Arabidopsis thaliana] gb|AAL38262.1| unknown protein [Arabidopsis thaliana] gb|AAM64517.1| unknown [Arabidopsis thaliana] gb|AAP37804.1| At2g15890 [Arabidopsis thaliana]	NP_565383.1	MEE14 MEE14 (maternal effect embryo arrest	AT2G15890.1	1.24187	0.474089	1.72051	0.0130598	1.5037	0.309765	1.45161	0.0123425	0.706236	0.19471	0.475234	0.00722221	0.35333	0.00633114	Set 4
GT024279	66883869	unknown protein [Arabidopsis thaliana] gb|AAF98409.1|AC026238_1 Hypothetical protein [Arabidopsis thaliana] gb|AAM64701.1| unknown [Arabidopsis thaliana] gb|AAP12844.1| At1g18650 [Arabidopsis thaliana] dbj|BAF00186.1| predicted GPI-anchored protein [Arabidopsis thaliana]	NP_564059.1	glycosyl hydrolase family protein 17	AT1G18650.1	0.718071	0.27811	0.768621	0.225388	0.787361	0.243842	0.526051	0.0039345	1.13285	0.381122	1.81414	0.0521929	1.68873	0.00869465	Set 2
GT024283	66883873	Os07g0114300 [Oryza sativa (japonica cultivar-group)] dbj|BAC16171.1| unknown protein [Oryza sativa (japonica cultivar-group)] dbj|BAF20665.1| Os07g0114300 [Oryza sativa (japonica cultivar-group)]	NP_001058751.1	Identical to Uncharacterized protein	AT2G23090.1	1.19138	0.0842103	1.04507	0.186713	1.32561	0.192052	1.0224	0.819233	0.501733	0.00782806	0.43763	0.00138784	0.346789	0.0231167	Set 4
GT024285	66883875	No description	No hits found		None	0.750874	0.206598	0.757157	0.048931	0.79467	0.299974	0.969678	0.189199	1.15933	0.327113	1.68438	0.0773566	1.65502	0.00171187	Set 1
GT024286	66883876	lipid transfer protein precursor [Gossypium hirsutum]	AAF35186.1	LTP1, ATLTP1, LP1 LP1 (nonspecific lipid	AT2G38540.1	0.482664	0.0337917	0.6028	0.188872	0.405034	0.00447571	0.911602	0.540396	10.9341	0.0132515	22.8626	0.000500103	19.9802	0.00280979	Set 1
GT024294	66883884	lipid binding [Arabidopsis thaliana] gb|AAD43607.1|AC005698_6 T3P18.6 [Arabidopsis thaliana] gb|AAK76636.1| putative proline-rich cell wall protein [Arabidopsis thaliana] gb|AAL85077.1| putative proline-rich cell wall protein [Arabidopsis thaliana] gb|AAM65121.1| putative proline-rich cell wall protein [Arabidopsis thaliana]	NP_176439.1	protease inhibitor/seed storage/lipid	AT1G62500.1	0.646516	0.194083	0.723822	0.295964	0.576624	0.0372135	0.646969	0.166184	1.97971	0.0120375	2.62151	0.038257	1.8982	0.000397033	Set 3
GT024296	66883886	No description	No hits found		None	0.468818	0.0394106	0.56874	0.00563022	0.76644	0.212898	0.968663	0.759909	2.07469	0.015499	1.89403	0.000543256	2.12704	0.0568445	Set 1
GT024305	66883895	glutathione S-transferase GST 18 [Populus alba x Populus tremula var. glandulosa] dbj|BAD91094.1| glutathione S-transferase GST 18 [Populus alba x Populus tremula var. glandulosa]	BAD91093.1	ATGSTU8 ATGSTU8 (Arabidopsis thaliana	AT3G09270.1	1.92292	0.0730906	1.21032	0.130723	0.949109	0.802531	2.00465	0.0045211	0.272395	2.66443e-05	0.133405	0.00815162	0.0663416	0.00326758	Set 4
GT024309	66883899	ribosomal protein L23 [Spinacia oleracea]	CAA63107.1	60S ribosomal protein L23A (RPL23aB)	AT3G55280.1	0.546029	0.0459904	0.648699	0.0132143	0.796813	0.234976	0.925859	0.369972	1.33918	0.300377	2.4364	0.0101642	2.28509	0.0118878	Set 1
GT024310	66883900	Elongation factor Tu chloroplast precursor (EF-Tu) emb|CAA46864.1| EF-Tu [Glycine max] prf||1918220A elongation factor Tu	Q43467	AtRab8D, AtRABE1b AtRABE1b/AtRab8D	AT4G20360.1	0.792394	0.339242	0.94729	0.183617	0.897511	0.178578	0.919072	0.620449	1.30814	0.415877	2.53469	0.0108675	3.08709	0.0116807	Set 2
GT024311	66883901	40S ribosomal protein S7-like protein [Solanum tuberosum] gb|ABA46775.1| unknown [Solanum tuberosum] gb|ABB17004.1| ribosomal protein S7-like protein [Solanum tuberosum] gb|ABB87101.1| 40S ribosomal protein S7-like protein-like [Solanum tuberosum]	ABA40437.1	40S ribosomal protein S7 (RPS7B)	AT3G02560.1	0.647767	0.0837348	0.736017	0.0362056	0.209683	0.339666	0.300189	0.455186	1.56689	0.0379439	2.24813	0.0370832	2.25452	0.00170747	Set 3
GT024318	66883908	unknown protein [Arabidopsis thaliana] gb|AAD29798.1| expressed protein [Arabidopsis thaliana] gb|AAK74010.1| At2g21180/F26H11.6 [Arabidopsis thaliana] gb|AAL31156.1| At2g21180/F26H11.6 [Arabidopsis thaliana]	NP_565499.1	similar to Os03g0249700 [Oryza sativa	AT2G21180.1	1.40305	0.21338	1.55664	0.00791291	1.13816	0.594485	1.13807	0.187102	0.212904	0.0647608	0.0991054	0.000363579	0.164857	0.370382	Set 4
GT024319	66883909	probable major protein body membrane protein MP27 / major protein body protein MP32 precursor - cucurbit dbj|BAA06186.1| preproMP27-MP32 [Cucurbita cv. Kurokawa Amakuri]		cupin family protein	AT2G28490.1	2.43632	0.0774242	2.09561	0.00072986	1.54205	0.219908	1.20916	0.42841	0.37362	0.0148231	0.195052	0.00110974	0.107116	0.00522248	Set 4
GT024336	66883926	putative pollen specific LIM domain-containing protein [Lycopersicon esculentum]	AAX73300.1	WLIM1 WLIM1; transcription factor	AT1G10200.1	1.13044	0.661006	1.34923	0.0496011	1.26743	0.281891	1.89925	0.0176883	0.705106	0.103385	0.52833	0.035429	0.274936	0.00787916	Set 4
GT024338	66883928	structural constituent of ribosome [Arabidopsis thaliana] ref|NP_567563.1| RPL16B; structural constituent of ribosome [Arabidopsis thaliana] ref|NP_568649.2| structural constituent of ribosome [Arabidopsis thaliana] sp|P42794|RL112_ARATH 60S ribosomal protein L11-2 (L16) gb|AAG41458.1|AF326876_1 putative ribosomal protein L11 [Arabidopsis thaliana] gb|AAK00379.1|AF339697_1 putative ribosomal prot…	NP_191429.1	RPL16B RPL16B (ribosomal protein L16B);	AT4G18730.1	0.764867	0.277493	0.811847	0.290645	0.907486	0.522163	0.929485	0.450437	1.26236	0.286869	2.02262	0.0102518	2.3158	0.00553441	Set 2
GT024343	66883933	putative 60S ribosomal protein L39 [Oryza sativa (japonica cultivar-group)]	BAD19088.1	60S ribosomal protein L39 (RPL39C)	AT4G31985.1	0.655263	0.13775	0.586591	0.0404518	0.742344	0.214682	0.829045	0.205178	1.34528	0.241261	2.20929	0.00801915	2.47246	0.00531125	Set 1
GT024346	66883936	galactomannan galactosyltransferase [Senna occidentalis]	CAI79403.1	galactosyl transferase GMA12/MNN10 family	AT2G22900.1	0.805446	0.295445	0.956127	0.721775	0.772572	0.259359	1.1458	0.428537	1.53385	0.00343394	1.08727	0.23128	0.934882	0.225767	Set 1
GT024347	66883937	RAB7D [Lotus japonicus]	CAA98171.1	AtRABG3f, AtRab7B AtRABG3f/AtRab7B	AT3G18820.1	1.44824	0.033853	1.1163	0.206373	1.49113	0.0768889	1.03157	0.570275	0.770067	0.0203548	0.782563	0.214615	0.557078	0.0326799	Set 4
GT024348	66883938	unknown protein [Arabidopsis thaliana] emb|CAB16799.1| putative protein [Arabidopsis thaliana] emb|CAB80357.1| putative protein [Arabidopsis thaliana] gb|AAM61717.1| unknown [Arabidopsis thaliana] gb|AAO41886.1| unknown protein [Arabidopsis thaliana] gb|AAO50723.1| unknown protein [Arabidopsis thaliana]	NP_195409.1	LEJ2 LEJ2 (LOSS OF THE TIMING OF ET AND JA	AT4G36910.1	1.18251	0.0988049	1.03868	0.219799	1.30622	0.0612298	1.05119	0.608136	0.51175	0.000850548	0.644267	0.0184796	0.606103	0.0462857	Set 4
GT024352	66883942	fiber protein Fb4 [Gossypium barbadense]	AAQ84307.1	similar to hypothetical protein [Vitis	AT3G21200.1	0.667876	0.217967	0.861306	0.0491041	0.80393	0.632281	1.18807	0.287323	0.913894	0.790557	1.64737	0.0105416	1.53554	0.248267	Set 1
GT024369	66883959	MtN19-like protein [Pisum sativum]	AAU14999.2	similar to MtN19-like protein [Pisum	AT5G61820.1	1.13249	0.263947	1.01719	0.736577	1.06745	0.642954	0.831718	0.358677	0.539266	0.00602701	0.695977	0.151874	1.63823	0.0449286	Set 2
GT024375	66883965	No description	No hits found		None	1.06873	0.635063	1.32655	0.012729	1.2778	0.411765	1.53542	0.0813872	0.665948	0.0134812	0.640626	0.08318	0.433691	0.00719485	Set 4
GT024386	66883976	dehydrin 2 [Quercus robur]	AAU06815.1	XERO2, LTI30 LTI30 (LOW	AT3G50970.1	2.55587	0.00780429	2.34416	0.0408285	1.26009	0.138836	1.0413	0.895609	0.200761	0.00628756	0.0768937	0.0153207	0.0204396	0.00464777	Set 4
GT024407	66883997	probable pili assembly chaperone [Pseudomonas putida F1] gb|EAP50897.1| probable pili assembly chaperone [Pseudomonas putida F1]	ZP_00899871.1		None	1.1836	0.446159	1.49408	0.150391	1.28794	0.229204	1.15053	0.414845	0.188444	0.00929308	0.121307	0.0126833	0.0328022	0.0192213	Set 4
GT024408	66883998	lipid transfer protein [Vitis aestivalis]	AAQ96338.1	LTP3 LTP3 (LIPID TRANSFER PROTEIN 3);	AT5G59320.1	0.390356	0.0425172	0.874614	0.232742	0.864228	0.265379	0.824987	0.200964	1.39561	0.222815	1.82249	0.111349	2.2711	0.00942834	Set 1
GT024413	66884003	mitochondrial NAD-dependent malate dehydrogenase [Arabidopsis thaliana]	AAM64855.1	malate dehydrogenase (NAD), mitochondrial	AT1G53240.1	0.612083	0.00159275	0.626902	0.0405539	0.69697	0.00230273	0.854322	0.485464	1.81624	0.0130629	2.01777	0.0615714	2.27825	0.000107251	Set 1
GT024415	66884005	polygalacturonase-inhibiting protein [Prunus persica]	AAW72616.1	PGIP1 PGIP1 (POLYGALACTURONASE INHIBITING	AT5G06860.1	0.950354	0.741823	0.274117	0.0533698	0.311875	0.0736139	0.541217	0.0219773	2.88212	0.0106172	6.72455	0.00791184	9.42749	0.00235327	Set 3
GT024416	66884006	unknown protein [Arabidopsis thaliana] gb|AAD20160.1| unknown protein [Arabidopsis thaliana] gb|AAL49838.1| unknown protein [Arabidopsis thaliana] gb|AAM15264.1| unknown protein [Arabidopsis thaliana] gb|AAM51238.1| unknown protein [Arabidopsis thaliana]	NP_182172.1	similar to unknown protein [Arabidopsis	AT2G46490.1	1.35941	0.24849	0.982973	0.267419	1.07481	0.456391	1.75972	0.030461	1.16247	0.349017	0.557464	0.0149692	0.641493	0.0295037	Set 4
GT024427	66884017	Phosphatidylinositol 3- and 4-kinase catalytic [Medicago truncatula]	ABE92357.1	phosphatidylinositol 3- and 4-kinase	AT1G26270.1	1.28017	0.348662	1.22638	0.146023	0.779814	0.0291236	1.91703	0.0334742	1.0801	0.432032	0.193132	0.0184668	0.147234	0.00182709	Set 4
GT024428	66884018	No description	No hits found		None	0.810703	0.0024712	0.913506	0.550015	0.839381	0.184668	1.07536	0.526781	1.1349	0.0554875	1.23752	0.145534	1.1065	0.329856	Set 1
GT024429	66884019	hydrolase hydrolyzing O-glycosyl compounds [Arabidopsis thaliana] sp|Q9FXI9|GUN2_ARATH Endoglucanase 2 precursor (Endo-14-beta glucanase 2) gb|AAG12562.1|AC007797_22 Similar to endo-beta-14-glucanase [Arabidopsis thaliana] gb|AAK82507.1| At1g19940/F6F9_1 [Arabidopsis thaliana] gb|AAM47371.1| At1g19940/F6F9_1 [Arabidopsis thaliana]	NP_173423.1	ATGH9B5 ATGH9B5 (ARABIDOPSIS THALIANA	AT1G19940.1	0.586438	0.0237293	0.696275	0.189152	0.485985	0.0493512	0.954684	0.874594	3.1843	0.0101227	3.20085	0.00243247	3.53515	0.00621115	Set 1
GT024433	66884023	CXE carboxylesterase [Malus pumila]	ABB89004.1	hydrolase chr2:18796873-18797862	AT2G45600.1	0.651151	0.0504279	0.738304	0.293002	0.614103	0.0318246	0.856263	0.492483	1.20152	0.21546	1.64068	0.127487	1.70716	0.003962	Set 1
GT024434	66884024	No description	No hits found		None	1.01335	0.186707	1.17168	0.595168	1.02253	0.793261	1.21421	0.0046479	0.859589	0.279363	0.640959	0.0227515	0.540922	0.0106938	Set 4
GT024443	66884033	single-strand DNA-binding protein [Pseudomonas syringae pv. syringae B728a] gb|AAY36572.1| Single-strand binding protein [Pseudomonas syringae pv. syringae B728a]	YP_234610.1		None	1.38257	0.220079	1.52427	0.190087	1.27553	0.054335	1.19936	0.409284	0.215307	0.00836541	0.147375	0.0359011	0.0517111	0.0319154	Set 4
GT024445	66884035	hydrolase [Arabidopsis thaliana] sp|Q9ZU95|NUD17_ARATH Nudix hydrolase 17 mitochondrial precursor (AtNUDT17) gb|AAK17130.1|AF325062_1 unknown protein [Arabidopsis thaliana] gb|AAK25841.1|AF360131_1 unknown protein [Arabidopsis thaliana] gb|AAL06556.1|AF412103_1 At2g01670/T8O11.16 [Arabidopsis thaliana] gb|AAD12704.1| expressed protein [Arabidopsis thaliana] gb|AAK93707.1| unknown protein [Arabido…	NP_565273.1	ATNUDT17 ATNUDT17 (Arabidopsis thaliana	AT2G01670.1	2.09215	0.00705974	0.824673	0.660049	2.10803	0.0610417	0.779709	0.563286	0.719484	0.20038	0.774139	0.371654	0.867666	0.146146	Set 4
GT024446	66884036	48 kDa dehydrin-like protein [Cornus sericea]	AAL83427.1		None	2.17414	0.0134699	2.36459	0.0176647	1.38013	0.212615	1.73916	0.215973	0.380509	0.0532088	0.0681336	0.0160219	0.0402222	0.00444567	Set 4
GT024448	66884038	unknown protein [Arabidopsis thaliana] gb|AAM14847.1| putative small nuclear ribonucleoprotein D2 [Arabidopsis thaliana] gb|AAC63620.2| putative small nuclear ribonucleoprotein D2 [Arabidopsis thaliana]	NP_566107.1	small nuclear ribonucleoprotein D2,	AT2G47640.4	1.15685	0.19257	1.48385	0.184167	1.3245	0.3841	1.43828	0.0975832	0.508925	0.0514041	0.675196	0.0416432	0.407915	0.000825765	Set 4
GT024472	66884062	structural constituent of ribosome [Arabidopsis thaliana] sp|P51422|R35A4_ARATH 60S ribosomal protein L35a-4 gb|AAL38628.1|AF446895_1 AT3g55750/F1I16_160 [Arabidopsis thaliana] emb|CAB81600.1| ribosomal protein [Arabidopsis thaliana] gb|AAK96584.1| AT3g55750/F1I16_160 [Arabidopsis thaliana] gb|AAM65184.1| ribosomal protein L35a-like [Arabidopsis thaliana]	NP_191134.1	60S ribosomal protein L35a (RPL35aA)	AT1G07070.1	0.67505	0.0625583	0.759579	0.207912	0.933038	0.683187	0.973952	0.378657	1.3117	0.214533	1.87563	0.0214769	2.04598	0.00985353	Set 1
GT024478	66884068	hypothetical protein [Arabidopsis thaliana]	BAD94638.1		None	1.31662	0.14995	1.80022	0.226048	1.62706	0.0369936	1.35522	0.333935	0.65824	0.110259	0.677047	0.188003	0.427459	0.0115136	Set 4
GT024479	66884069	structural constituent of ribosome [Arabidopsis thaliana] sp|Q9LVC9|RLA32_ARATH 60S acidic ribosomal protein P3-2 dbj|BAA96952.1| 60S acidic ribosomal protein P3 [Arabidopsis thaliana] gb|AAM66953.1| 60S acidic ribosomal protein P3 [Arabidopsis thaliana] gb|ABF59012.1| At5g57290 [Arabidopsis thaliana]	NP_200539.1	60S acidic ribosomal protein P3 (RPP3B)	AT5G57290.1	0.459952	0.0599847	0.638885	0.0375499	0.853703	0.0381607	0.996628	0.959402	2.32449	0.0201389	3.61517	0.0018649	4.48886	0.00214787	Set 1
GT024480	66884070	glutathione S-transferase [Cucurbita maxima]	BAC21263.1	ATGSTU8 ATGSTU8 (Arabidopsis thaliana	AT3G09270.1	2.51711	0.0108414	1.41276	0.0374829	1.16581	0.432398	2.20537	0.0197605	0.288249	0.0219412	0.144793	0.019212	0.05818	0.00197658	Set 4
GT024481	66884071	unknown protein [Arabidopsis thaliana] gb|AAB96889.1| clathrin assembly protein AP19 homolog [Arabidopsis thaliana] emb|CAA18728.1| clathrin assembly protein AP19 homolog [Arabidopsis thaliana] emb|CAB80258.1| clathrin assembly protein AP19 homolog [Arabidopsis thaliana] gb|AAM64317.1| clathrin assembly protein AP19 homolog [Arabidopsis thaliana] dbj|BAC43580.1| putative clathrin assembly protein…	NP_195267.1	clathrin adaptor complex small chain	AT4G35410.2	0.516804	0.203808	0.787226	0.298571	0.873709	0.443953	0.772022	0.00582328	1.16999	0.0701575	1.57397	0.00298514	1.57229	0.0596572	Set 1
GT024483	66884073	protein binding / ubiquitin-protein ligase/ zinc ion binding [Arabidopsis thaliana] gb|AAO42065.1| unknown protein [Arabidopsis thaliana] gb|AAO50515.1| unknown protein [Arabidopsis thaliana]	NP_179802.2	protein binding / zinc ion binding	AT2G22120.1	0.884467	0.754357	1.48946	0.00202064	1.29139	0.279066	1.25987	0.071702	0.835225	0.273296	0.756374	0.14045	0.528911	0.000889542	Set 4
GT024496	66884086	40S ribosomal protein S16 [Euphorbia esula]	AAF34799.1	40S ribosomal protein S16 (RPS16A)	AT2G09990.1	0.824531	0.0012356	0.834496	0.0146879	0.923368	0.201113	0.877163	0.240031	1.18316	0.0102765	1.31704	0.0236348	1.54868	0.00745507	Set 2
GT024511	66884101	Histone H2A gb|AAF65769.1|AF242311_1 histone H2A [Euphorbia esula]	Q9M531	HTA12 HTA12; DNA binding	AT5G02560.1	0.872341	0.179345	0.769949	0.0452036	0.810098	0.197102	0.909925	0.312346	4.35942	0.00209058	6.44912	0.0051167	9.34437	0.0059574	Set 3
GT024513	66884103	hypothetical protein [Arabidopsis thaliana]	BAD95421.1	MA3 domain-containing protein	AT4G24800.1	1.173	0.234672	1.25664	0.0940732	0.92181	0.712541	2.34782	0.0101282	1.03997	0.690945	0.532985	0.0109287	0.472682	0.0167872	Set 4
GT024515	66884105	Os06g0609600 [Oryza sativa (japonica cultivar-group)] dbj|BAD35633.1| calcium-binding EF hand-like protein [Oryza sativa (japonica cultivar-group)] dbj|BAD35476.1| calcium-binding EF hand-like protein [Oryza sativa (japonica cultivar-group)] dbj|BAF19960.1| Os06g0609600 [Oryza sativa (japonica cultivar-group)]	NP_001058046.1	calcium ion binding	AT4G26470.1	1.47056	0.0233853	1.31033	0.122578	1.36344	0.307546	1.02062	0.839229	0.561094	0.0493503	0.418965	0.0164359	0.425604	0.0489506	Set 4
GT024517	66884107	No description	No hits found		None	1.13051	0.173188	0.914311	0.24774	0.987197	0.940487	1.71161	0.00523835	1.4157	0.071162	0.25249	0.00197648	0.367803	0.0206112	Set 4
GT024525	66884115	No description	No hits found		None	1.48074	0.0538999	1.98241	0.000908902	1.41406	0.255449	0.87635	0.697882	0.262716	0.00961598	0.199349	0.00907739	0.132876	0.00166839	Set 4
GT024527	66884117	unknown [Solanum tuberosum]	ABA46783.1	60S ribosomal protein L18A (RPL18aC)	AT3G14600.1	0.734614	0.0315696	0.815678	0.00887221	0.936494	0.467038	0.913851	0.183513	1.2102	0.0450656	1.41137	0.0308525	1.5055	0.0399122	Set 1
GT024530	66884120	Nascent polypeptide-associated complex NAC; UBA-like [Medicago truncatula]	ABE85161.1	nascent polypeptide associated complex	AT4G10480.1	0.801302	0.209046	0.869937	0.308023	0.899567	0.253204	0.892741	0.0619006	1.63113	0.0116267	2.14946	0.00176102	2.69545	0.00144253	Set 2
GT024536	66884126	Protein kinase; U box [Medicago truncatula]	ABD32822.1	protein kinase family protein / U-box	AT2G45910.1	1.18414	0.123697	1.48933	0.232756	1.1298	0.435879	1.18358	0.247832	0.67127	0.0372551	0.55692	0.0566288	0.403785	0.00024677	Set 4
GT024540	66884130	ribosomal protein S27-like protein [Solanum tuberosum]	ABA40465.1	ARS27A ARS27A (ARABIDOPSIS RIBOSOMAL	AT3G61110.1	0.716803	0.0929471	0.720855	0.00217861	0.853049	0.270919	0.962997	0.278709	1.64294	0.0332504	2.3248	0.00535714	2.41431	0.0144454	Set 1
GT024549	66884139	ADP-ribosylation factor [Medicago sativa] emb|CAI29265.1| ADP-ribosylation factor 1 [Medicago truncatula]	AAR29293.1	ATARFA1F ATARFA1F; GTP binding /	AT1G10630.1	0.845272	0.23044	0.776236	0.00844796	0.219043	0.39123	0.241842	0.412144	1.34403	0.00805412	1.47294	0.00412155	1.63477	0.0284039	Set 3
GT024550	66884140	No description	No hits found		None	1.24832	0.00126103	1.53408	0.18591	1.17236	0.122494	1.68012	0.189729	0.771116	0.0575188	0.663617	0.189116	0.4725	0.000615365	Set 4
GT024555	66884145	unknown protein [Arabidopsis thaliana] gb|AAK76714.1| unknown protein [Arabidopsis thaliana]	NP_566244.1	transmembrane protein, putative	AT3G05010.1	0.203233	0.376904	0.922165	0.370701	0.848082	0.0648723	0.81983	0.272697	1.64872	0.00284746	2.35564	0.0103277	2.96437	0.000939645	Set 1
GT024558	66884148	60S ribosomal protein L15 gb|AAD13389.1| ribosomal protein L15 [Petunia x hybrida]	O82528	60S ribosomal protein L15 (RPL15B)	AT4G17390.1	1.41611	0.115079	1.67588	0.0984039	1.56263	0.163292	1.06962	0.888222	0.257332	0.00191714	0.213262	0.0124286	0.16703	0.0417292	Set 4
GT024559	66884149	heat shock protein 17.4 [Quercus suber]	CAB36910.1	HSP18.2 (HEAT SHOCK PROTEIN 18.2)	AT5G59720.1	3.16596	0.0369174	1.68244	0.00905675	1.07338	0.78921	1.73338	0.0167066	0.351192	0.0314777	0.278457	0.01212	0.126503	0.00651383	Set 4
GT024560	66884150	muconate cycloisomerase [Pseudomonas sp. MT1]	ABI93945.1		None	0.456533	0.210469	0.709335	0.0320145	0.834614	0.194575	0.951129	0.640445	1.56873	0.0830957	2.43504	0.0130733	2.48082	0.00215668	Set 1
GT024562	66884152	snakin-1 [Solanum tuberosum]	CAC44032.1	60S ribosomal protein L38 (RPL38A)	AT2G43460.1	0.743365	0.0977096	0.697889	0.0642454	0.952976	0.49978	0.878616	0.189388	1.71279	0.014975	2.15296	0.016465	2.42387	0.00146	Set 1
GT024567	66884157	Haemagluttinin/Autotransporter adhesin [Burkholderia sp. 383] gb|ABB06215.1| Haemagluttinin/Autotransporter adhesin [Burkholderia sp. 383]	YP_366859.1		None	0.696812	0.210608	0.654943	0.310249	0.699982	0.0598287	0.805641	0.169149	1.36883	0.10846	1.67231	0.0272281	1.59091	0.00482256	Set 1
GT024572	66884162	GPI-anchored protein [Vigna radiata]	BAA34247.1	similar to unknown protein [Arabidopsis	AT5G56170.1	1.23466	0.289015	0.653133	0.0262664	0.572356	0.0196553	1.15552	0.185583	1.60433	0.0242161	1.02035	0.836995	1.11612	0.231145	Set 3
GT024573	66884163	putative acyltransferase [Bordetella pertussis Tohama I] emb|CAE43342.1| putative acyltransferase [Bordetella pertussis Tohama I]	NP_881644.1		None	1.07919	0.417954	1.53589	0.144877	1.14002	0.195193	1.55239	0.0614451	0.731081	0.045634	0.533896	0.112842	0.353368	0.0120143	Set 4
GT024580	66884170	DNA mismatch repair protein [Arabidopsis thaliana] dbj|BAF02028.1| putative DNA mismatch repair protein [Arabidopsis thaliana]	BAD95388.1	ATP binding / damaged DNA binding	AT3G20475.1	1.28364	0.36204	1.36608	0.0942018	1.18177	0.592956	1.53619	0.0651591	0.781016	0.157359	0.89499	0.312353	0.559044	0.00276055	Set 4
GT024581	66884171	SNF4b [Medicago truncatula]	AAO61675.1	CBS domain-containing protein	AT1G15330.1	0.902863	0.475634	1.0766	0.395043	0.895434	0.578716	2.0783	0.0072561	1.33869	0.051326	0.206079	0.0257934	0.127359	0.00461792	Set 4
GT024584	66884174	actin depolymerizing factor 8 [Gossypium hirsutum] gb|AAY88048.2| actin depolymerizing factor [Gossypium hirsutum]	ABD66504.1	ADF2 ADF2 (ACTIN DEPOLYMERIZING FACTOR 2);	AT3G46000.1	1.37047	0.0377842	1.06364	0.231471	0.798645	0.114273	1.33001	0.162903	1.01219	0.755539	0.622868	0.0632433	0.409407	0.00587697	Set 4
GT024588	66884178	AGO1-1 [Nicotiana benthamiana]	ABC61502.1	AGO1 AGO1 (ARGONAUTE 1)	AT1G48410.1	0.852743	0.0406874	0.965262	0.458232	0.889076	0.558252	1.02975	0.730098	1.25117	0.152433	1.35266	0.00227289	0.800298	0.188261	Set 1
GT024596	66884186	Os03g0103300 [Oryza sativa (japonica cultivar-group)] gb|ABF93504.1| retrotransposon protein putative Ty1-copia subclass expressed [Oryza sativa (japonica cultivar-group)] dbj|BAF10582.1| Os03g0103300 [Oryza sativa (japonica cultivar-group)]	NP_001048668.1	protease inhibitor/seed storage/lipid	AT2G45180.1	1.19152	0.0518567	1.25018	0.0236374	1.11508	0.166607	0.870946	0.461289	0.740472	0.0949968	0.650822	0.220288	0.326767	0.00141344	Set 4
GT024606	66884196	No description	No hits found		None	0.5033	0.00554363	0.602397	0.00455602	0.685535	0.0235713	0.969522	0.75984	1.72859	0.0324445	2.07578	0.0189713	2.43509	0.0494355	Set 1
GT024612	66884202	No description	No hits found		None	1.7851	0.0142039	0.939059	0.188628	1.38501	0.233967	1.21497	0.130732	0.953538	0.578925	0.512336	0.00671674	0.613267	0.00507482	Set 4
GT024616	66884206	protein binding / ubiquitin-protein ligase/ zinc ion binding [Arabidopsis thaliana] ref|NP_974453.1| protein binding / ubiquitin-protein ligase/ zinc ion binding [Arabidopsis thaliana] ref|NP_974454.1| protein binding / ubiquitin-protein ligase/ zinc ion binding [Arabidopsis thaliana] gb|AAL91178.1| putative protein [Arabidopsis thaliana] gb|AAP31929.1| At3g58030 [Arabidopsis thaliana]	NP_191362.2	zinc finger (C3HC4-type RING finger)	AT3G58030.2	1.1884	0.0390504	1.32797	0.0289615	0.970789	0.85007	1.34928	0.0151929	0.910167	0.413232	0.723981	0.0430043	0.664919	0.0576006	Set 4
GT024617	66884207	No description	No hits found		None	2.00106	0.0108536	1.39238	0.193317	1.89945	0.067747	0.763175	0.534913	0.649165	0.0108819	0.577169	0.150113	0.992785	0.98443	Set 4
GT024627	66884217	Calreticulin precursor gb|AAD17490.1| calreticulin [Berberis stolonifera]	Q9ZPP1	calreticulin 2 (CRT2)	AT1G09210.1	0.665203	0.000641501	0.720778	0.0369597	0.752609	0.132609	1.04477	0.457948	1.63033	0.0382756	1.98955	0.0202988	2.25393	0.00109032	Set 1
GT024632	66884222	unknown protein [Arabidopsis thaliana] gb|AAM64559.1| unknown [Arabidopsis thaliana]	NP_568957.1	similar to unknown protein [Arabidopsis	AT5G62575.2	0.81334	0.313742	0.542897	0.000394475	0.80639	0.091662	0.92058	0.18571	2.10961	0.020827	2.58329	0.0207083	3.04295	0.00209625	Set 1
GT024638	66884228	ribosomal protein [Petunia x hybrida]	AAL09401.1	60S ribosomal protein L17 (RPL17B)	AT1G67430.1	0.718033	0.123092	0.722885	0.00465692	0.939284	0.298543	0.977867	0.293154	1.61988	1.97976e-06	2.1134	0.0147563	2.24812	0.0116033	Set 1
GT024657	66884247	PFL (POINTED FIRST LEAVES); RNA binding / structural constituent of ribosome [Arabidopsis thaliana] ref|NP_192718.1| RPS18C (S18 RIBOSOMAL PROTEIN); RNA binding / structural constituent of ribosome [Arabidopsis thaliana] ref|NP_564434.1| RNA binding / structural constituent of ribosome [Arabidopsis thaliana] sp|P34788|RS18_ARATH 40S ribosomal protein S18 gb|AAC25506.1|AAC25506 Match to ribosomal …	NP_173692.1	40S ribosomal protein S18 (RPS18B)	AT1G34030.1	0.871783	0.160057	0.913556	0.18468	0.229274	0.387241	0.22378	0.430895	1.35512	0.0245979	1.56996	0.0375989	1.65272	0.00241336	Set 3
GT024663	66884253	Os01g0857400 [Oryza sativa (japonica cultivar-group)] dbj|BAB63704.1| putative betaine/proline transporter [Oryza sativa (japonica cultivar-group)] dbj|BAD82319.1| putative betaine/proline transporter [Oryza sativa (japonica cultivar-group)] dbj|BAF06767.1| Os01g0857400 [Oryza sativa (japonica cultivar-group)]	NP_001044853.1	amino acid transporter family protein	AT1G08230.2	1.40495	0.0678558	1.1278	0.148715	1.33969	0.0214673	1.07469	0.612519	0.537045	0.018981	0.415224	0.00879353	0.329663	0.00457263	Set 4
GT024666	66884256	Leucine zipper homeobox-associated; Homeodomain-related [Medicago truncatula]	ABE91214.1	ATHB7, ATHB-7 ATHB-7 (ARABIDOPSIS THALIANA	AT2G46680.1	3.45619	0.00914687	3.21174	0.00385354	1.20362	0.457133	2.1321	0.0449847	0.759793	0.172765	0.375914	0.188621	0.290945	0.0410919	Set 4
GT024669	66884259	aspartic-type endopeptidase/ pepsin A [Arabidopsis thaliana] gb|AAF97328.1|AC023628_9 Unknown protein [Arabidopsis thaliana] gb|AAM91547.1| chloroplast nucleoid DNA binding protein putative [Arabidopsis thaliana] gb|AAP31963.1| At1g01300 [Arabidopsis thaliana]	NP_171637.1	aspartyl protease family protein	AT1G01300.1	0.616947	0.0556867	0.665057	0.00975314	0.610092	0.0493958	0.976947	0.621319	1.46343	0.0926663	1.63883	0.0739029	1.73308	0.000803117	Set 1
GT024678	66884268	RabGAP/TBC [Medicago truncatula] gb|ABE91508.1| RabGAP/TBC [Medicago truncatula]	ABE83596.1	RabGAP/TBC domain-containing protein	AT4G13730.1	1.15132	0.371825	1.31989	0.090769	1.53494	0.00469766	1.25128	0.197549	0.613668	0.0100881	0.589284	0.110887	0.383137	0.00952814	Set 4
GT024697	66884287	Luminal-binding protein 5 precursor (BiP 5) (78 kDa glucose-regulated protein homolog 5) (GRP 78-5) emb|CAA42660.1| luminal binding protein (BiP) [Nicotiana tabacum]	Q03685	BIP1 BIP1; ATP binding	AT5G28540.1	0.78796	0.0551709	0.826142	0.0624186	0.803592	0.016498	1.01197	0.939698	1.21315	0.121769	1.48162	0.0379329	1.50725	0.0181664	Set 1
GT024710	66884300	eukaryotic translation initiation factor iso4E [Lactuca sativa]	AAP86603.1	EIF(ISO)4E, LSP, LSP1 LSP1 (LOSS OF	AT5G35620.1	0.698183	0.118153	0.790731	0.0143011	0.932387	0.202439	0.872405	0.336442	1.35876	0.109419	1.94549	0.000732013	2.0837	0.0157197	Set 2
GT024712	66884302	putative proline-rich protein APG isolog [Cicer arietinum]	CAB81548.2	GDSL-motif lipase/hydrolase family	AT3G16370.1	0.422653	0.00624775	0.697723	0.038062	0.869205	0.366568	0.784419	0.252421	1.45846	0.0566991	1.87083	0.0158775	1.30518	0.061681	Set 1
GT024721	66884311	No description	No hits found		None	1.45606	0.091243	1.62557	0.000160745	1.32898	0.135897	1.13	0.467567	0.87753	0.021167	0.889922	0.156276	0.570407	0.079821	Set 4
GT024728	66884318	40S ribosomal protein S9 putative [Solanum demissum]	AAU93594.1	40S ribosomal protein S9 (RPS9C)	AT5G39850.1	0.774752	0.105504	0.702999	0.0453563	0.86818	0.195467	0.903277	0.442807	1.25235	0.00450799	1.47252	0.0377205	1.76878	0.0410302	Set 1
GT024729	66884319	unknown protein [Arabidopsis thaliana] dbj|BAB10155.1| unnamed protein product [Arabidopsis thaliana] gb|AAL85998.1| unknown protein [Arabidopsis thaliana] gb|AAM45059.1| unknown protein [Arabidopsis thaliana] gb|AAM65711.1| unknown [Arabidopsis thaliana]	NP_198681.1	proteasome maturation factor UMP1 family	AT5G38650.1	0.665714	0.0391437	0.554992	0.0635172	0.778179	0.038168	0.968033	0.630202	1.97068	0.00168027	2.17196	0.00208486	2.27425	0.0144477	Set 1
GT024737	66884327	unknown protein [Arabidopsis thaliana]	ABF59439.1	similar to Os01g0644200 [Oryza sativa	AT3G03341.1	1.92138	0.000716517	1.06527	0.615724	0.688022	0.0101282	2.38529	0.035234	1.40387	0.00975078	0.112349	0.00534467	0.230826	0.0162722	Set 4
GT024747	66884337	unknown protein [Arabidopsis thaliana] gb|AAQ65108.1| At1g70350 [Arabidopsis thaliana] dbj|BAD43353.1| hypothetical protein [Arabidopsis thaliana] dbj|BAD44469.1| hypothetical protein [Arabidopsis thaliana]	NP_177192.2		None	0.818465	0.323251	0.595209	0.033752	0.932341	0.26794	0.773796	0.100105	1.67621	0.00129527	2.20773	0.0328359	2.59574	0.00812557	Set 2
GT024751	66884341	Os07g0631100 [Oryza sativa (japonica cultivar-group)] sp|Q8LHP0|ELOF1_ORYSA Transcription elongation factor 1 homolog dbj|BAC10134.1| unknown protein [Oryza sativa (japonica cultivar-group)] dbj|BAF22274.1| Os07g0631100 [Oryza sativa (japonica cultivar-group)]	NP_001060360.1	Identical to Transcription elongation	AT5G46030.1	1.401	0.138727	1.3552	0.00618873	1.33579	0.417431	1.16296	0.203919	0.41739	0.02549	0.35399	0.0148583	0.282046	0.00432665	Set 4
GT024772	66884362	aldo/keto reductase AKR [Manihot esculenta]	AAX84672.1	aldo/keto reductase family protein	AT1G60690.1	1.24063	0.0178583	1.18979	0.127059	1.31603	0.249573	0.961377	0.530853	0.578712	0.000587865	0.633854	0.00188571	0.445013	0.00516761	Set 4
GT024781	66884371	Plant lipid transfer/seed storage/trypsin-alpha amylase inhibitor [Medicago truncatula]	ABE79318.1	DIR1 DIR1 (DEFECTIVE IN INDUCED RESISTANCE	AT5G48485.1	0.400969	0.0394084	0.572078	0.087258	0.939172	0.366246	0.860402	0.656058	9.67466	0.00186991	17.0367	0.00497288	18.4039	0.000596204	Set 1
GT024794	66884384	No description	No hits found		None	0.724039	0.116522	1.22742	0.436121	0.256921	0.438852	0.432657	0.659119	1.64159	0.0163132	0.964471	0.801515	0.689432	0.0136089	Set 3
GT024798	66884388	Alpha-14-glucan-protein synthase (UDP-forming) [Medicago truncatula]	ABD28560.1	reversibly glycosylated polypeptide,	AT5G16510.1	1.26321	0.058715	1.24014	0.0230428	1.01944	0.5	1.28792	0.211328	0.763471	0.0374785	0.72554	0.0154606	0.418147	0.00445991	Set 4
GT024804	66884394	Adenylate kinase [Medicago truncatula]	ABE82022.1	ADK1 ADK1 (ADENYLATE KINASE 1); adenylate	AT5G63400.1	0.839822	0.109662	0.836115	0.0623535	0.906424	0.524955	0.930119	0.20748	1.35419	0.376847	1.8865	0.0154548	2.09931	0.00153412	Set 2
GT024819	66884409	calcium-dependent protein kinase 8 [Nicotiana plumbaginifolia]	CAG27839.1	CPK8, CDPK19 CDPK19 (CALCIUM-DEPENDENT	AT5G19450.1	1.17933	0.33846	1.26524	0.0288544	1.29653	0.341907	1.36728	0.0552757	0.610996	0.0397271	0.518903	0.0100339	0.418222	0.00318188	Set 4
GT024833	66884423	structural constituent of ribosome [Arabidopsis thaliana] sp|P49637|R27A3_ARATH 60S ribosomal protein L27a-3 gb|AAG52338.1|AC011663_17 60S ribosomal protein L27A; 82981-83421 [Arabidopsis thaliana] gb|AAG52464.1|AC010796_3 60S ribosomal protein L27A; 71521-71081 [Arabidopsis thaliana] emb|CAA63025.1| 60S ribosomal protein L27a [Arabidopsis thaliana] gb|AAK62576.1| At1g70600/F5A18_22 [Arabidopsis …	NP_177217.1	60S ribosomal protein L27A (RPL27aC)	AT1G70600.1	0.789604	0.117761	0.93852	0.0864165	0.976918	0.856834	0.928257	0.18789	1.62743	0.06354	2.09217	0.00974755	2.25921	0.0215871	Set 1
GT024835	66884425	pom30 [Solanum tuberosum]	CAA63968.1	porin, putative chr5:26952449-26954349	AT5G67500.1	0.839418	0.208634	0.676657	0.0160834	0.694064	0.193422	0.932475	0.562012	1.25627	0.212181	1.53396	0.00435506	1.39879	0.0523187	Set 1
GT024849	66884439	Os02g0234500 [Oryza sativa (japonica cultivar-group)] dbj|BAD27664.1| putative UOS1 [Oryza sativa (japonica cultivar-group)] dbj|BAF08295.1| Os02g0234500 [Oryza sativa (japonica cultivar-group)]	NP_001046381.1	binding / catalytic/ transcription	AT4G18810.1	1.58171	0.0435338	1.17843	0.432397	1.60175	0.00671294	1.43501	0.201377	0.853122	0.245106	0.724521	0.0308202	0.68617	0.219422	Set 4
GT024872	66884462	unknown protein [Arabidopsis thaliana] gb|AAK28633.1|AF360336_1 unknown protein [Arabidopsis thaliana] emb|CAB36806.1| putative protein [Arabidopsis thaliana] emb|CAB81269.1| putative protein [Arabidopsis thaliana] gb|AAK93748.1| unknown protein [Arabidopsis thaliana] gb|AAL25552.1| AT4g21620/F17L22_80 [Arabidopsis thaliana] gb|AAM62961.1| unknown [Arabidopsis thaliana] dbj|BAE99017.1| hypothetic…	NP_193893.1	glycine-rich protein	AT4G21620.1	1.18593	0.228884	1.26737	0.0518524	1.83531	0.00144379	1.11377	0.202769	0.486492	0.0379638	0.334796	0.0175398	0.237239	0.00293725	Set 4
GT024874	66884464	Nascent polypeptide-associated complex NAC; UBA-like [Medicago truncatula]	ABD32881.1	nascent polypeptide associated complex	AT3G12390.1	0.644555	0.0632388	0.638244	0.0565675	0.61214	0.227102	0.973696	0.751944	1.2723	0.0908955	1.74486	0.0453697	1.7624	0.00192976	Set 1
GT024875	66884465	hydrolase hydrolyzing O-glycosyl compounds [Arabidopsis thaliana]	NP_178637.2	glycosyl hydrolase family 17 protein	AT2G05790.1	0.608209	0.0767404	0.87872	0.288351	0.654397	0.0439482	0.789565	0.514942	3.74877	0.00386805	6.98218	0.00299961	6.10953	5.4089e-05	Set 1
GT024877	66884467	unknown protein [Arabidopsis thaliana] dbj|BAB09849.1| unnamed protein product [Arabidopsis thaliana] gb|AAL07069.1| unknown protein [Arabidopsis thaliana] gb|AAM45070.1| unknown protein [Arabidopsis thaliana]	NP_201223.1	similar to unnamed protein product [Vitis	AT5G64180.1	1.3507	0.0118359	1.04794	0.209803	1.14322	0.0829942	1.02637	0.421501	0.675252	0.0355771	0.471514	3.02286e-05	0.473417	0.000674405	Set 4
GT024883	66884473	geranylgeranyl reductase [Nicotiana tabacum]	CAA07683.1	geranylgeranyl reductase	AT1G74470.1	0.57935	0.208138	0.593614	0.0448295	0.585009	0.0373935	0.821523	0.365385	1.69799	0.0694543	2.2154	0.0236929	2.84352	0.0155396	Set 1
GT024898	66884488	hypothetical protein MtrDRAFT_AC146791g14v2 [Medicago truncatula]	ABE88015.1		None	1.77303	0.00575061	1.50713	0.0467643	1.09682	0.68316	1.49896	0.0718775	0.750744	0.130706	0.541395	0.0242611	0.542497	0.00691482	Set 4
GT024905	66884495	PSI-N; calmodulin binding [Arabidopsis thaliana] sp|P49107|PSAN_ARATH Photosystem I reaction center subunit N chloroplast precursor (PSI-N) gb|AAA93075.1| PSI-N dbj|BAB10272.1| photosystem I reaction centre subunit psaN precursor [Arabidopsis thaliana] gb|AAL32913.1| photosystem I reaction centre subunit psaN precursor [Arabidopsis thaliana] gb|AAM10156.1| photosystem I reaction center subunit ps…	NP_201209.1	PSAN PSAN (photosystem I reaction center	AT5G64040.1	0.793385	0.18369	0.816945	0.248502	0.9337	0.444495	0.775017	0.0890488	1.28699	0.0168671	1.99278	0.0230112	4.05189	0.0132791	Set 2
GT024915	66884505	unknown [Vitis pseudoreticulata]	ABC69764.1	BTI1 BTI1 (VIRB2-INTERACTING PROTEIN 1)	AT4G23630.1	1.06982	0.431114	1.03638	0.0300092	0.958769	0.5	1.30623	0.0382491	1.09939	0.702819	0.503552	0.017193	0.479706	0.0795314	Set 4
GT024932	66884522	unknown protein [Arabidopsis thaliana] ref|NP_974090.1| unknown protein [Arabidopsis thaliana] sp|Q9XIR8|SEM11_ARATH Probable 26 proteasome complex subunit sem1-1 gb|AAD38250.1|AC006193_6 Unknown protein [Arabidopsis thaliana] gb|AAL38814.1| unknown protein [Arabidopsis thaliana] gb|AAM20123.1| unknown protein [Arabidopsis thaliana] gb|AAM62664.1| unknown [Arabidopsis thaliana] emb|CAF04065.1| Ds…	NP_564839.1	ATDSS1(I) ATDSS1(I)	AT1G64750.1	0.6959	0.145348	0.566903	0.0064895	0.810992	0.125667	0.97153	0.507124	2.47393	0.002819	3.51102	0.00364988	3.69803	0.00222488	Set 1
GT024939	66884529	ferritin [Conyza canadensis]	CAH05075.1	ATFER4 ATFER4 (FERRITIN 4); ferric iron	AT2G40300.1	0.744139	0.0274701	0.791345	0.193994	0.513645	0.00396251	0.943514	0.731059	2.08784	0.123789	1.93876	0.0387098	2.55251	0.00954124	Set 1
GT024940	66884530	unknown protein [Arabidopsis thaliana] gb|AAD50022.1|AC007651_17 Unknown protein [Arabidopsis thaliana] gb|AAK73953.1| F6I1.24/F6I1.24 [Arabidopsis thaliana] gb|AAM19900.1| At1g17080/F6I1.24 [Arabidopsis thaliana]	NP_564013.1	similar to unknown protein [Arabidopsis	AT1G17080.1	1.1211	0.405726	1.251	0.0838333	1.32534	0.107037	1.18408	0.306403	0.511088	0.0103383	0.517473	0.0534283	0.404823	0.0199557	Set 4
GT024946	66884536	MscS Mechanosensitive ion channel [Medicago truncatula]	ABE89426.1	mechanosensitive ion channel	AT1G78610.1	0.405554	0.0177359	0.605487	0.002399	0.533925	0.00497946	0.98554	0.942995	2.1473	0.0140358	1.5262	0.0309381	1.53593	0.0315507	Set 1
GT024950	66884540	water stress induced protein [Brassica oleracea]	AAS77419.1		None	0.278477	0.0697626	0.467452	0.062394	0.525579	0.0197815	0.817414	0.733783	1.43667	0.0543713	1.42035	0.0167373	1.95689	0.345638	Set 1
GT024954	66884544	40S ribosomal protein S15a gb|AAK30203.1|AF349962_1 cytoplasmic ribosomal protein S15a [Daucus carota]	Q9AT34	RPS15A RPS15A (RIBOSOMAL PROTEIN S15A);	AT1G07770.2	0.844557	0.0574043	0.8413	0.269238	0.990064	0.937245	0.942408	0.169488	1.30374	0.0400849	1.72006	0.0137217	1.59099	0.0126344	Set 1
GT024962	66884552	No description	No hits found		None	1.32391	0.150844	1.41629	0.166587	1.1161	0.197817	1.12301	0.294217	0.743856	0.127754	0.612807	0.0117504	0.490634	0.026134	Set 4
GT024971	66884561	Mpv17/PMP22 [Medicago truncatula]	ABE89007.1	peroxisomal membrane 22 kDa family	AT2G42770.1	0.696211	0.287143	0.683938	0.0426011	0.714864	0.00978259	0.69731	0.362788	1.83183	0.00243785	2.42714	0.0239148	3.10138	0.00742647	Set 3
GT024972	66884562	No description	No hits found		None	0.640592	0.211045	0.696346	0.00110935	0.683367	0.0653409	1.03635	0.473334	2.02114	0.0150833	2.25588	0.00523648	3.1708	0.00615278	Set 1
GT024973	66884563	putative subtilisin serine protease [Arabidopsis thaliana]	AAK25839.1	subtilase family protein	AT3G14240.1	0.569684	0.030039	0.777327	0.265442	0.624839	0.0938992	0.901651	0.406185	2.59899	0.0255805	3.28018	0.034844	3.69865	0.00677448	Set 1
GT024977	66884567	putative shaggy-like protein kinase dzeta [Arabidopsis thaliana]	AAM65084.1	shaggy-related protein kinase delta /	AT2G30980.1	1.17929	0.0849455	1.23099	0.0741507	1.19939	0.0706269	0.973172	0.446273	0.642443	0.0222193	0.486834	0.00147549	0.406124	0.0110863	Set 4
GT024984	66884574	No description	No hits found		None	0.986688	0.937489	0.249271	0.0268249	0.535906	0.0197111	0.628199	0.00450128	1.42178	0.0949378	1.72573	0.00637914	1.47064	0.0305597	Set 3
GT025001	66884591	putative 7-transmembrane G-protein-coupled receptor [Solanum chacoense]	AAF75794.1	GCL1 GCL1 (GCR2-LIKE 1); catalytic	AT5G65280.1	1.59628	0.0510354	2.04999	0.0122215	1.3165	0.285721	1.09611	0.324399	0.43008	0.0194153	0.345456	0.00365305	0.270399	0.000759562	Set 4
GT025008	66884598	ribosomal protein L27a-like protein [Solanum tuberosum] gb|ABA40462.1| ribosomal protein L27a-like protein [Solanum tuberosum]	ABA40430.1	60S ribosomal protein L27A (RPL27aC)	AT1G70600.1	0.762268	0.0310183	0.79907	0.0790728	0.872701	0.356597	1.01202	0.793783	1.17973	0.39123	1.69627	0.0359037	1.67827	0.0235484	Set 1
GT025011	66884601	unknown protein [Arabidopsis thaliana]	BAD44230.1	chromatin protein family	AT1G77180.1	1.4051	0.016609	1.53386	0.00628623	1.19376	0.277484	1.16307	0.205488	0.85113	0.0419172	0.845186	0.0697288	0.797265	0.0326264	Set 4
GT025014	66884604	hypothetical protein [Cleome spinosa]	ABD96883.1	similar to unknown protein [Arabidopsis	AT3G02555.1	1.32449	0.18394	1.56328	0.0101464	1.26895	0.40292	1.4024	0.00370677	0.530865	0.0270581	0.405561	0.0198228	0.299988	0.00310722	Set 4
GT025021	66884611	Os03g0685500 [Oryza sativa (japonica cultivar-group)] gb|AAK14411.1|AC087851_3 unknown protein [Oryza sativa] dbj|BAC78563.1| hypothetical protein [Oryza sativa (japonica cultivar-group)] gb|ABF98253.1| CHCH domain containing protein expressed [Oryza sativa (japonica cultivar-group)] dbj|BAF12840.1| Os03g0685500 [Oryza sativa (japonica cultivar-group)]	NP_001050926.1	similar to unknown protein [Arabidopsis	AT5G64400.1	0.683499	0.0105762	0.580682	0.00807078	0.672702	0.00994796	0.958721	0.730847	2.25451	0.0244717	2.82943	0.00531326	3.60671	0.0026395	Set 1
GT025042	66884632	metal ion binding [Arabidopsis thaliana] gb|AAL49877.1| unknown protein [Arabidopsis thaliana] gb|AAM20224.1| unknown protein [Arabidopsis thaliana] dbj|BAF01138.1| hypothetical protein [Arabidopsis thaliana]	NP_191639.2	zinc finger (DHHC type) family protein	AT3G60800.1	0.979054	0.877777	0.555955	0.0741818	0.696427	0.0038265	0.929988	0.291463	1.21963	0.159932	1.24362	0.287147	1.38176	0.0158984	Set 3
GT025061	66884651	GCPE protein [Catharanthus roseus]	AAO24774.1	ISPG, CSB3, CLB4, GcpE GcpE (CHLOROPLAST	AT5G60600.1	1.0133	0.71264	0.904328	0.0129254	0.958065	0.661328	0.841846	0.485123	1.03917	0.630479	1.87183	0.0601543	3.30758	0.00938977	Set 2
GT025070	66884660	Tubulin alpha-1 chain emb|CAA48927.1| alpha tubulin [Anemia phyllitidis]	P33623	TUA6 TUA6 (tubulin alpha-6 chiain)	AT4G14960.2	0.585989	0.0487101	0.603442	0.163613	0.523188	0.0376852	0.907853	0.494988	2.26274	0.00329029	2.59165	0.00661568	2.46444	0.00314489	Set 1
GT025073	66884663	Calreticulin precursor emb|CAA05161.1| calreticulin [Beta vulgaris subsp. vulgaris]	O81919	CRT1 CRT1 (CALRETICULIN 1); calcium ion	AT1G56340.1	0.478221	0.0118368	0.646796	0.166073	0.623292	0.0998487	0.97127	0.865162	1.74734	0.123928	2.50222	0.0318519	3.2238	0.0771005	Set 1
GT025082	66884672	unknown [Arabidopsis thaliana]	AAM65809.1	protein binding / protein transporter/	AT2G40060.1	1.5163	0.00428159	1.41147	0.00154756	1.11848	0.398307	0.932349	0.623607	0.882741	0.315117	0.681766	0.00828882	0.671925	0.0218452	Set 4
GT025088	66884678	ANAC053; transcription factor [Arabidopsis thaliana] gb|AAK93680.1| unknown protein [Arabidopsis thaliana] gb|AAL85076.1| unknown protein [Arabidopsis thaliana]	NP_566376.1	ANAC053 ANAC053 (Arabidopsis NAC domain	AT3G10500.1	0.84816	0.261499	0.671572	0.0153123	0.572143	0.00385422	1.01456	0.846896	1.32319	0.0847147	1.21037	0.0715352	1.2888	0.116716	Set 1
GT025091	66884681	ATP citrate lyase b-subunit [Lupinus albus]	CAC86996.1	ACLA-1 ACLA-1 (ATP-citrate lyase A-1)	AT1G10670.1	0.88196	0.665445	0.717277	0.0205946	0.726738	0.0809091	0.90153	0.374885	2.64649	0.00944383	3.86441	0.00275093	5.53163	0.00405191	Set 3
GT025098	66884688	hypothetical protein [Trifolium pratense]	BAE71261.1	transcription initiation factor-related	AT4G20330.1	1.19254	0.324347	1.15926	0.0174564	1.32846	0.210309	1.11437	0.274419	0.471368	0.0683351	0.526751	0.0175027	0.439192	0.0334456	Set 4
GT025103	66884693	No description	No hits found		None	2.01031	0.00778375	1.53777	0.239374	1.74711	0.221201	0.718874	0.486636	0.503915	0.036987	0.778204	0.442623	0.527435	0.0603389	Set 4
GT025109	66884699	60S ribosomal protein L13 [Solanum brevidens]	AAQ96375.1	BBC1, RSU2 ATBBC1 (breast basic conserved	AT3G49010.2	0.807535	0.0610185	0.733926	0.0147576	0.85914	0.353036	0.927032	0.482922	1.13886	0.187533	1.45023	0.029668	1.43374	0.021645	Set 1
GT025112	66884702	initiation factor eIF4A-15 [Helianthus annuus]	AAR23806.1	RH4, TIF4A1, EIF4A1 EIF4A1 (eukaryotic	AT3G13920.1	0.975371	0.731998	1.18312	0.0156193	1.17037	0.367933	1.14945	0.0447995	0.771203	0.0653952	0.797951	0.0352188	0.77252	0.0876506	Set 4
GT025128	66884718	lipoamide dehydrogenase [Capsicum annuum]	AAS47493.1	LPD2 LPD2 (LIPOAMIDE DEHYDROGENASE 2); FAD	AT3G17240.1	1.01947	0.578872	0.829133	0.0489328	0.863612	0.0566357	0.957421	0.136062	1.31777	0.0226123	1.33924	0.0451753	1.62748	0.00213657	Set 3
GT025141	66884731	unknown protein [Arabidopsis thaliana] gb|AAT06408.1| At5g59410 [Arabidopsis thaliana]	NP_200749.1	similar to Rab5-interacting family	AT5G59410.1	0.602282	0.189709	0.46422	0.060727	0.616904	0.17674	0.753978	0.0066418	1.96704	0.00126565	2.31612	0.00395283	2.53903	0.0293025	Set 1
GT025143	66884733	Os05g0145600 [Oryza sativa (japonica cultivar-group)] gb|AAT93961.1| unknow protein [Oryza sativa (japonica cultivar-group)] gb|AAT94001.1| unkonw protein [Oryza sativa (japonica cultivar-group)] dbj|BAF16547.1| Os05g0145600 [Oryza sativa (japonica cultivar-group)]	NP_001054633.1	pentatricopeptide (PPR) repeat-containing	AT4G35850.1	0.733563	0.0827399	0.839961	0.216894	0.823551	0.141967	1.01212	0.887398	1.64211	0.0944244	1.90484	0.0188493	1.81808	0.00722269	Set 1
GT025144	66884734	No description	No hits found		None	0.684013	0.0244843	1.67957	0.032218	1.33936	0.292417	1.25947	0.500278	0.919601	0.702431	1.1853	0.344635	0.520064	0.00697033	Set 4
GT025148	66884738	Peptidase A1 pepsin [Medicago truncatula] gb|ABE87387.1| Peptidase A1 pepsin [Medicago truncatula]	ABE83791.1	pepsin A chr5:2183601-2185718 REVERSE	AT5G07030.1	0.54808	0.126378	0.672957	0.0396592	0.602558	0.175435	0.9066	0.5	4.10405	0.00430768	6.47019	0.00648337	6.48348	0.000274693	Set 1
GT025186	66884776	cytochrome b5 [Ananas comosus]	AAM28288.1	B5 #2, ATB5-A ATB5-A (Cytochrome b5 A)	AT5G53560.1	0.576454	0.00398879	0.580694	0.065524	0.918264	0.189093	1.00094	0.99349	1.54855	0.0475344	2.09513	0.035748	2.42745	0.00469744	Set 1
GT025193	66884783	cytosolic alpha-amylase [Malus x domestica]	AAX33234.1	ATAMY2, AMY2 AMY2/ATAMY2	AT1G76130.1	0.802795	0.348768	1.64722	0.378028	1.07301	0.257361	1.8815	0.0156	1.27799	0.283418	0.46238	0.00804681	0.41762	0.00399293	Set 4
GT025194	66884784	dehydration responsive element binding protein [Gossypium hirsutum] gb|AAO43165.1| DRE binding protein 1 [Gossypium hirsutum]	AAQ08000.1	AP2 domain-containing transcription	AT5G67190.1	1.06479	0.184883	1.42693	0.132662	1.18926	0.418419	1.67173	0.0573048	0.345013	0.00759922	0.166774	0.0143896	0.174723	0.000824612	Set 4
GT025195	66884785	ribosomal Pr 117 [Triticum aestivum]	AAP80667.1	60S ribosomal protein L23 (RPL23B)	AT2G33370.1	0.800291	0.159121	0.787362	0.095399	0.875415	0.289276	0.985917	0.882688	2.01902	0.00571889	3.2295	0.00993608	3.6161	0.00128352	Set 1
GT025201	66884791	Os06g0602600 [Oryza sativa (japonica cultivar-group)] dbj|BAD35458.1| unknown protein [Oryza sativa (japonica cultivar-group)] dbj|BAF19922.1| Os06g0602600 [Oryza sativa (japonica cultivar-group)]	NP_001058008.1	nucleic acid binding	AT1G29250.1	0.721235	0.327375	0.635785	0.025619	0.85903	0.446767	0.900097	0.643803	1.22261	0.263751	1.33109	0.00747494	1.71683	0.0120125	Set 1
GT025202	66884792	EMB1473; structural constituent of ribosome [Arabidopsis thaliana] sp|Q9SYL9|RK13_ARATH 50S ribosomal protein L13 chloroplast precursor (CL13) gb|AAD30573.1|AC007260_4 50S Ribosomal protein L13 [Arabidopsis thaliana] gb|AAK44133.1|AF370318_1 putative ribosomal protein L13 [Arabidopsis thaliana] emb|CAA60775.1| ribosomal protein L13 [Arabidopsis thaliana] gb|AAL34279.1| putative ribosomal protein …	NP_177984.1	EMB1473 EMB1473 (EMBRYO DEFECTIVE 1473);	AT1G78630.1	0.90176	0.104004	0.866545	0.301022	0.818763	0.0432992	0.887976	0.249796	1.52574	0.0150678	2.09131	0.00514028	3.54443	0.0136401	Set 2
GT025219	66884809	Os02g0634900 [Oryza sativa (japonica cultivar-group)] dbj|BAD25097.1| alpha 2 subunit of 20S proteasome [Oryza sativa (japonica cultivar-group)] dbj|BAF09430.1| Os02g0634900 [Oryza sativa (japonica cultivar-group)]	NP_001047516.1	PAB1 PAB1 (PROTEASOME SUBUNIT PAB1);	AT1G16470.1	0.654183	0.243553	0.718246	0.00419742	0.643429	0.15659	0.96268	0.481247	2.15986	0.0890039	3.0552	0.0120992	3.22172	0.00601225	Set 1
GT025222	66884812	Protein of unknown function UPF0057 [Medicago truncatula]	ABD33207.1	RCI2B RCI2B (RARE-COLD-INDUCIBLE 2B)	AT3G05890.1	1.47274	0.199179	1.14697	0.108396	0.792172	0.482616	2.00736	0.0185969	0.856209	0.232007	0.167211	0.00817769	0.269005	0.0210336	Set 4
GT025231	66884821	glycoprotein-like protein [Solanum tuberosum]	ABA40467.1	60S ribosomal protein L14 (RPL14B)	AT4G27090.1	0.735087	0.127179	0.682294	0.0433467	0.904713	0.417225	0.946183	0.186447	1.3196	0.0518358	1.76092	0.00736944	1.9402	0.00692474	Set 1
GT025234	66884824	No description	No hits found		None	3.21159	0.00166177	1.30421	0.0486219	1.20058	0.314808	1.11141	0.421074	0.228651	0.0539684	0.166438	0.0185356	0.109357	0.0211835	Set 4
GT025249	66884839	glucose-6-phosphate isomerase [Lycopersicon esculentum]	AAU00727.1	PGI, PGI1 PGI1 (CHLOROPLASTIC	AT4G24620.1	0.656386	0.00142081	1.28084	0.136293	0.991037	0.933343	1.09797	0.115067	0.816952	0.187941	1.12759	0.427383	0.574682	0.0159817	Set 4
GT025252	66884842	MYB transcription factor MYB55 [Glycine max]	ABH02826.1	ATTRB1, TRB1 ATTRB1/TRB1 (TELOMERE REPEAT	AT1G49950.2	1.32262	0.196578	1.35127	0.296399	1.35707	0.189392	1.5211	0.012193	0.669498	0.00885394	0.421469	0.0467877	0.234785	0.000675349	Set 4
GT025266	66884856	DNA mismatch repair protein [Arabidopsis thaliana] dbj|BAF02028.1| putative DNA mismatch repair protein [Arabidopsis thaliana]	BAD95388.1	ATP binding / damaged DNA binding	AT3G20475.1	0.616902	0.647436	1.40302	0.0595802	1.18417	0.622041	1.5605	0.000205296	0.841886	0.598865	0.704627	0.0179656	0.68649	0.0419833	Set 4
GT025272	66884862	unknown protein [Arabidopsis thaliana] gb|AAD32844.1|AC007658_3 unknown protein [Arabidopsis thaliana] gb|AAM62838.1| Yippee-like protein [Arabidopsis thaliana] gb|AAN71946.1| unknown protein [Arabidopsis thaliana]	NP_181540.1	yippee family protein	AT2G40110.1	1.16965	0.134755	1.14041	0.261077	1.15356	0.295476	1.02499	0.679898	0.659964	0.0169859	0.639362	0.00662215	0.483664	0.0154013	Set 4
GT025275	66884865	hypothetical protein MtrDRAFT_AC142224g2v2 [Medicago truncatula]	ABE84928.1	proteasome inhibitor-related	AT3G53970.2	1.04689	0.884639	1.38223	0.076803	1.33928	0.275532	1.37574	0.0100407	0.631346	0.119921	0.732354	0.0843785	0.604323	0.031994	Set 4
GT025280	66884870	NGMTP1 [Nicotiana glauca]	BAD89561.1	ATMTP1, MTP1, ZAT1, ZAT ATMTP1/MTP1/ZAT1	AT2G46800.1	1.51875	0.0409658	1.34865	0.276835	1.18915	0.196398	1.21687	0.246669	0.401275	0.0160622	0.231825	0.00471507	0.126705	0.00342226	Set 4
GT025284	66884874	IMP dehydrogenase/GMP reductase [Medicago truncatula]	ABE93351.1	GSL06, ATGSL6, ATGSL06, GSL6, CALS1 CALS1	AT1G05570.1	0.407108	0.0570513	0.593538	0.00539818	0.492163	0.062128	1.10851	0.755892	1.70721	0.102174	2.04178	0.00968383	1.38271	0.0211092	Set 1
GT025291	66884881	tubulin beta-2/beta-3 chain [Arabidopsis thaliana]	BAD93731.1	TUB2 TUB2 (Tubulin beta-2); structural	AT5G62690.1	0.719789	0.0394642	0.768228	0.184456	0.634819	0.0146578	0.929761	0.357574	1.76885	0.0647847	2.81238	0.018861	2.6294	0.00441549	Set 1
GT025294	66884884	expressed protein [Oryza sativa (japonica cultivar-group)]	ABF94594.1	similar to expressed protein [Oryza	AT2G03420.1	0.907176	0.204397	0.793958	0.3003	0.894307	0.380939	0.946622	0.268418	1.1646	0.62054	1.85255	0.0422139	2.96848	0.00596307	Set 2
GT025296	66884886	14-3-3 protein [Populus x canescens]	AAD27823.2	GF14 OMEGA, GRF2 GRF2 (GENERAL REGULATORY	AT1G78300.1	0.564896	2.71353e-05	0.510984	0.0512341	0.440681	0.0193334	0.918495	0.495028	1.36009	0.0758919	1.36501	0.175691	1.56365	0.0137201	Set 1
GT025299	66884889	cation channel family protein putative [Medicago truncatula] gb|ABE92841.1| Cyclic nucleotide-binding [Medicago truncatula]	ABE88729.1	CNGC6, ATCNGC6 ATCNGC6 (CYCLIC NUCLEOTIDE	AT2G23980.1	1.28629	0.289273	1.54875	0.0396924	1.33507	0.199093	1.41626	0.0217752	0.721262	0.0487816	0.681547	0.0526476	0.456302	0.00026902	Set 4
GT025305	66884895	Cyclin-like F-box; Serine/threonine protein phosphatase BSU1 [Medicago truncatula]	ABE78686.1	kelch repeat-containing F-box family	AT2G44130.1	0.937849	0.831776	1.82126	0.0288685	1.6454	0.156698	1.08857	0.393204	0.304673	0.00713041	0.186389	0.0286527	0.103538	0.000776062	Set 4
GT025311	66884901	acyl carrier protein [Olea europaea]	AAL25091.1	ACP4 ACP4 (ACYL CARRIER PROTEIN 4)	AT4G25050.1	0.784924	0.240467	0.801135	0.0585255	0.94276	0.171557	1.01068	0.954855	1.1194	0.253552	2.7172	0.036651	4.79707	0.00306544	Set 2
GT025320	66884910	hydrolase/ protein serine/threonine phosphatase [Arabidopsis thaliana] gb|AAK92747.1| putative acid phosphatase [Arabidopsis thaliana] gb|AAM14354.1| putative acid phosphatase [Arabidopsis thaliana]	NP_198334.1	ATPAP26, PAP26 ATPAP26/PAP26 (purple acid	AT5G34850.1	1.04736	0.613404	1.27653	0.00916936	1.02556	0.804551	0.987651	0.843888	0.777745	0.0204217	0.905991	0.4289	0.973079	0.675631	Set 4
GT025329	66884919	trehalose 6-phosphate synthase [Gossypium hirsutum]	AAV65495.1	TPS10, ATTPS10 ATTPS10 (TREHALOSE PHOSPHATE	AT1G60140.1	1.00829	0.95966	1.0557	0.251835	1.12118	0.302285	1.4567	0.0616109	1.15476	0.390743	0.468218	0.0677464	0.458328	0.0125959	Set 4
GT025335	66884925	26S proteasome regulatory particle non-ATPase subunit 12 [Camellia sinensis]	ABI31652.1	RPN12A RPN12A (REGULATORY PARTICLE	AT1G64520.1	0.697857	0.160594	0.751716	0.0272114	0.779553	0.159332	1.00448	0.839785	1.58119	0.184697	2.06677	0.0245199	1.99298	0.00412527	Set 1
GT025336	66884926	putative mitogen-activated protein kinase MAPK [Prunus armeniaca]	AAD32204.1	MPK1, ATMPK1 ATMPK1 (MITOGEN-ACTIVATED	AT1G10210.2	1.52678	0.0693318	1.13123	0.496964	1.11103	0.217919	1.16037	0.164377	0.972713	0.669396	0.708029	0.00160265	0.661556	0.0398157	Set 4
GT025340	66884930	RAB6; GTP binding [Arabidopsis thaliana] gb|AAC27463.1| putative small GTP-binding protein [Arabidopsis thaliana] gb|AAM65455.1| putative small GTP-binding protein [Arabidopsis thaliana] gb|ABF83670.1| At2g44610 [Arabidopsis thaliana] dbj|BAE99055.1| putative small GTP-binding protein [Arabidopsis thaliana] prf||2008312A GTP-binding protein	NP_181989.1	AtRABH1b, AtRab6A, RAB6 RAB6; GTP binding	AT2G44610.1	1.09165	0.184291	1.17112	0.0281114	1.16715	0.349586	1.26267	0.0874983	0.713897	0.0274971	0.73632	0.00276278	0.659241	0.00564329	Set 4
GT025350	66884940	unknown protein [Arabidopsis thaliana] dbj|BAC42240.1| unknown protein [Arabidopsis thaliana] gb|AAO50619.1| unknown protein [Arabidopsis thaliana]	NP_680211.1	similar to unknown [Populus trichocarpa]	AT5G23395.1	1.36341	0.0246871	1.28796	0.0218449	1.34822	0.283647	1.03849	0.748522	0.397308	0.00182891	0.298583	0.00417636	0.254212	0.00719804	Set 4
GT025354	66884944	No description	No hits found		None	1.16985	0.307788	1.35525	0.0345234	1.20087	0.446907	1.70217	0.0111104	0.769851	0.202122	0.7243	0.0501924	0.624514	0.0790739	Set 4
GT025364	66884954	E-class P450 group I [Medicago truncatula]	ABE87844.1	CYP71B34 CYP71B34 (cytochrome P450, family	AT3G26300.1	0.779214	0.0163512	0.843812	0.273885	0.799926	0.223075	0.755258	0.00221198	1.17394	0.280068	1.53932	0.0440221	1.55119	0.0144603	Set 2
GT025368	66884958	calmodulin 4 [Daucus carota] gb|AAQ63462.1| calmodulin 8 [Daucus carota]	AAQ63461.1	CAM7 CAM7 (CALMODULIN 7); calcium ion	AT3G43810.1	0.810981	0.00595462	0.671676	0.0137249	0.705478	0.0250962	0.929394	0.425699	1.37338	0.0539305	1.43255	0.0858027	1.54624	0.00121256	Set 1
GT025370	66884960	unknown protein [Arabidopsis thaliana] gb|AAN15369.1| unknown protein [Arabidopsis thaliana]	AAL91164.1	ATP-dependent Clp protease proteolytic	AT4G17040.1	0.993707	0.87686	0.906991	0.167423	0.886574	0.146615	0.83096	0.0366188	1.14077	0.147838	1.39098	0.00257297	2.01561	0.00627689	Set 2
GT025373	66884963	Histidine Kinase [Pseudomonas fluorescens PfO-1] gb|ABA74393.1| Histidine Kinase [Pseudomonas fluorescens PfO-1]	YP_348383.1		None	1.86378	0.408703	3.09178	0.0265852	3.19125	0.0484988	2.00158	0.242905	0.464406	0.0329747	0.319169	0.0431494	0.105718	0.0244043	Set 4
GT025375	66884965	urease accessory protein G [Solanum tuberosum]	CAC33000.1	PSKF109, UREG UREG (urease accessory	AT2G34470.1	0.782665	0.350046	0.742876	0.0807029	0.906047	0.438544	0.93952	0.420068	1.69204	0.041495	1.96414	0.00453975	1.48246	0.0684708	Set 1
GT025382	66884972	anthocyanidin reductase [Vitis vinifera]	BAD89742.1	BAN BAN (BANYULS) chr1:22794991-22796422	AT1G61720.1	0.454495	0.231918	0.514468	0.00617079	0.421052	0.0267751	0.900487	0.846703	7.00075	0.00442418	16.6429	0.00151275	20.27	0.000336874	Set 1
GT025391	66884981	glutathione S-transferase [Vitis vinifera]	ABK81651.1	GST6, ATGSTF5, GSTF8, ATGSTF8 ATGSTF8	AT2G47730.1	1.97425	0.0235885	1.57459	0.0634452	1.42993	0.219506	1.05618	0.564712	0.471185	0.0308693	0.427318	0.023142	0.363895	0.025283	Set 4
GT025402	66884992	No description	No hits found		None	0.647891	0.0719378	0.826104	0.200076	0.578549	0.00574763	0.741351	0.394878	2.50823	0.0747383	5.72996	0.00102975	5.6115	0.00400351	Set 3
GT025405	66884995	hypothetical protein [Ipomoea trifida]	BAF36296.1	CKS1, CKS1AT CKS1/CKS1AT (CDK-SUBUNIT 1);	AT2G27960.1	0.782003	0.187915	0.754622	0.152688	0.635459	0.113031	0.878331	0.659563	2.13727	0.0290234	3.7811	0.0075798	3.61184	0.00646966	Set 3
GT025406	66884996	No description	No hits found	DNA-directed RNA polymerase II, putative	AT2G04630.1	1.03977	0.195542	1.05682	0.732965	1.3042	0.0733092	1.1872	0.321685	0.765813	0.0350344	0.878054	0.366755	0.63734	0.00693891	Set 4
GT025431	66885021	Osmotin-like protein precursor gb|AAB41124.1| osmotin-like protein [Lycopersicon esculentum]	Q41350	osmotin-like protein, putative	AT2G28790.1	0.450884	0.0321707	0.680701	0.0148759	0.716854	0.237964	0.877012	0.449251	2.82519	0.0195141	3.09761	0.012664	3.24941	0.00515451	Set 1
GT025443	66885033	Ribose-phosphate pyrophosphokinase 4 (Phosphoribosyl pyrophosphate synthetase 4) emb|CAB43602.1| phosphoribosyl pyrophosphate synthase isozyme 4 [Spinacia oleracea]	Q9XGA1	ribose-phosphate pyrophosphokinase 4 /	AT2G42910.1	0.616566	0.0682125	0.662686	0.057302	0.850382	0.142885	1.05512	0.550711	2.00975	0.0310645	2.98123	0.00655152	2.94077	0.00571012	Set 1
GT025453	66885043	Os01g0762600 [Oryza sativa (japonica cultivar-group)] dbj|BAB92371.1| nuclear LIM factor interactor-interacting protein hyphal form-like [Oryza sativa (japonica cultivar-group)] dbj|BAF06243.1| Os01g0762600 [Oryza sativa (japonica cultivar-group)]	NP_001044329.1	EMB1860, TIM50 TIM50 (EMBRYO DEFECTIVE	AT1G55900.1	0.7724	0.0500792	0.597126	0.0485586	0.74391	0.184566	0.862552	0.279648	1.7461	0.00651709	1.68805	0.0722615	1.88177	0.0387031	Set 1
GT025478	66885068	30 kDa ribonucleoprotein chloroplast precursor (CP-RBP30) emb|CAA46234.1| RNA binding protein 30 [Nicotiana plumbaginifolia]	P49313	29 kDa ribonucleoprotein, chloroplast,	AT2G37220.1	0.754952	0.128876	0.902479	0.00254246	0.869327	0.251435	0.801192	0.217634	1.33421	0.28873	2.67772	0.0187089	3.44437	0.00533053	Set 2
GT025480	66885070	Ubiquinol-cytochrome C reductase UQCRXQCR9 like [Medicago truncatula]	ABE77853.1	ubiquinol-cytochrome C reductase	AT3G52730.1	0.779768	0.117137	0.617342	0.018225	0.711975	0.0572655	0.913484	0.498208	1.16228	0.00525755	1.32863	0.0484959	1.67228	0.0151951	Set 1
GT025486	66885076	Os01g0835900 [Oryza sativa (japonica cultivar-group)] dbj|BAF06643.1| Os01g0835900 [Oryza sativa (japonica cultivar-group)]	NP_001044729.1	histone H4 chr5:24068875-24069186	AT5G59690.1	0.973483	0.773111	0.653226	0.0454158	0.610733	0.0117161	0.374066	0.0467852	7.88992	0.000406106	14.1039	0.00683145	19.3519	0.00609499	Set 3
GT025493	66885083	ribosomal protein small subunit 28 [Helianthus annuus]	AAM78552.1	RPS28 RPS28 (RIBOSOMAL PROTEIN S28);	AT5G64140.1	0.844663	0.327144	0.785158	0.062175	0.17517	0.340132	0.241061	0.425775	1.77055	0.0619235	2.62333	0.00744906	2.78635	0.0224556	Set 3
GT025494	66885084	transcription factor [Arabidopsis thaliana] dbj|BAB01995.1| unnamed protein product [Arabidopsis thaliana]	NP_189092.1	transcription factor	AT3G24490.1	0.692867	0.677838	1.32277	0.0319014	1.24917	0.152573	1.15528	0.324797	0.766024	0.200107	0.742074	0.0039828	0.599173	0.0872121	Set 4
GT025502	66885092	Octicosapeptide/Phox/Bem1p; CBS [Medicago truncatula]	ABE86173.1	CBS domain-containing protein /	AT3G52950.1	1.13096	0.536425	1.12157	0.29171	1.36929	0.227435	1.53456	0.032145	0.940956	0.21833	0.968264	0.363232	0.797538	0.294327	Set 4
GT025503	66885093	No description	No hits found		None	0.77431	0.833701	1.93597	0.0262355	1.39986	0.223451	1.66877	0.0161956	0.812146	0.170552	0.791138	0.264388	0.372086	0.0227748	Set 4
GT025510	66885100	glyceraldehyde-3-phosphate dehydrogenase [Phaffia rhodozyma]	AAF21599.1	GAPCP-1 GAPCP-1;	AT1G79530.1	1.01902	0.95503	0.769361	0.215837	0.477126	0.00396555	0.559805	0.243164	1.09479	0.179137	1.24467	0.251009	1.25486	0.402855	Set 3
GT025511	66885101	ribosomal Pr 117 [Triticum aestivum]	AAP80667.1	60S ribosomal protein L23 (RPL23B)	AT2G33370.1	0.686378	0.0716709	0.739602	0.00612113	0.889939	0.472033	0.948008	0.376307	1.47083	0.157813	2.50407	0.0147476	2.30754	0.00409605	Set 1
GT025513	66885103	photosystem I subunit XI [Nicotiana attenuata]	AAO85557.1	PSAL PSAL (photosystem I subunit L)	AT4G12800.1	0.814282	0.0161477	0.930082	0.263396	1.068	0.533968	0.702128	0.0191726	1.27935	0.340507	2.59538	0.0147306	3.20807	0.0269903	Set 2
GT025536	66885126	No description	No hits found		None	1.503	0.0613217	1.47272	0.0433048	0.956738	0.76104	1.44219	0.179933	0.645487	0.135818	0.431891	0.0133104	0.265897	0.0082238	Set 4
GT025542	66885132	unknown protein [Arabidopsis thaliana] dbj|BAB10718.1| unnamed protein product [Arabidopsis thaliana] gb|AAL62397.1| unknown protein [Arabidopsis thaliana] gb|AAM64618.1| unknown [Arabidopsis thaliana] gb|AAN15540.1| unknown protein [Arabidopsis thaliana]	NP_568802.1		None	0.295567	0.0497547	0.620391	0.0189055	1.14089	0.501904	0.881814	0.0198132	5.67016	0.00682116	12.9832	0.00497522	12.3834	0.00216442	Set 1
GT025544	66885134	No description	No hits found		None	1.07321	0.365224	1.5717	0.143519	1.57917	0.0213632	1.02304	0.854384	0.402408	0.00232069	0.493799	0.0715033	0.254409	0.000948339	Set 4
GT025555	66885145	bZIP transcription factor bZIP80 [Glycine max]	ABI34654.1	DNA binding chr3:22303048-22306203	AT3G60320.1	0.466874	0.0770414	0.681868	0.147918	0.751971	0.0325673	1.02039	0.515083	1.61794	0.0430984	1.21393	0.282057	1.48365	0.0170546	Set 1
GT025556	66885146	Os02g0574600 [Oryza sativa (japonica cultivar-group)] dbj|BAD33345.1| unknown protein [Oryza sativa (japonica cultivar-group)] dbj|BAF09121.1| Os02g0574600 [Oryza sativa (japonica cultivar-group)]	NP_001047207.1	similar to unknown protein [Arabidopsis	AT4G39860.1	0.829739	0.281195	0.858982	0.068138	0.916436	0.285795	0.957936	0.645945	1.75038	0.0320453	1.65492	0.239445	2.25246	0.00697532	Set 1
GT025572	66885162	fiber protein Fb2 [Gossypium barbadense]	AAN77145.1	drought-responsive family protein	AT3G05700.1	1.0231	0.840209	1.1943	0.116937	1.21772	0.296503	1.13463	0.133899	0.266397	4.37425e-05	0.236519	0.00836032	0.204036	0.000314672	Set 4
GT025579	66885169	Erwinia induced protein 2 [Solanum tuberosum]	AAO32066.1	similar to unknown protein [Arabidopsis	AT5G17190.1	0.804288	0.214829	0.73413	0.00298789	0.583578	0.120758	1.29227	0.0357115	1.27123	0.18479	1.11383	0.389557	1.12009	0.285384	Set 1
GT025585	66885175	peptidase/ subtilase [Arabidopsis thaliana] gb|AAC95169.1| subtilisin-like serine protease putative [Arabidopsis thaliana] gb|AAK59595.1| putative subtilisin serine protease [Arabidopsis thaliana] gb|AAN13182.1| putative subtilisin serine protease [Arabidopsis thaliana]	NP_565330.1	subtilase family protein	AT2G05920.1	0.261832	0.0106543	0.39911	0.00451802	0.330548	0.0458721	1.04157	0.767144	1.65323	0.03355	1.49854	0.140926	1.60261	0.00298512	Set 1
GT025599	66885189	unknown protein [Arabidopsis thaliana] gb|AAT41743.1| At3g09860 [Arabidopsis thaliana] gb|AAU29462.1| At3g09860 [Arabidopsis thaliana] dbj|BAE98991.1| hypothetical protein [Arabidopsis thaliana]	NP_187597.2	similar to unknown [Populus trichocarpa]	AT3G09860.1	0.920703	0.283523	0.832491	0.127763	0.953391	0.36927	0.969125	0.199239	2.11288	0.00123108	2.71502	0.000730987	3.9803	0.00118038	Set 2
GT025604	66885194	Os06g0265000 [Oryza sativa (japonica cultivar-group)] sp|Q43011|ASNS_ORYSA Asparagine synthetase [glutamine-hydrolyzing] (Glutamine-dependent asparagine synthetase) gb|AAB03991.1| asparagine synthetase dbj|BAA18951.1| asparagine synthetase [Oryza sativa (japonica cultivar-group)] dbj|BAD54377.1| asparagine synthetase [Oryza sativa (japonica cultivar-group)] dbj|BAF19254.1| Os06g0265000 [Oryza sat…	NP_001057340.1	ASN2 ASN2 (ASPARAGINE SYNTHETASE 2);	AT5G65010.1	0.6207	0.219304	0.487206	0.0559904	0.730607	0.188892	1.10324	0.474194	1.75108	0.00445788	1.78124	0.00670484	1.86309	0.00738707	Set 1
GT025614	66885204	EMB1879 [Arabidopsis thaliana] gb|AAL24114.1| unknown protein [Arabidopsis thaliana] gb|AAN13151.1| unknown protein [Arabidopsis thaliana]	NP_568713.1	EMB1879 EMB1879 (EMBRYO DEFECTIVE 1879)	AT5G49820.1	1.50629	0.0275902	1.48819	0.0701953	1.22903	0.357878	1.0211	0.971303	0.827329	0.0755682	0.64378	0.0385521	0.460288	0.00655753	Set 4
GT025615	66885205	No description	No hits found		None	1.17052	0.324494	1.65551	0.00358705	1.44693	0.0222156	1.18038	0.195947	0.4621	0.0705222	0.631698	0.0485071	0.625501	0.0371692	Set 4
GT025619	66885209	catalytic/ protein phosphatase type 2C/ protein serine/threonine phosphatase [Arabidopsis thaliana] gb|AAL36329.1| putative protein phosphatase type 2C [Arabidopsis thaliana] gb|AAM51268.1| putative protein phosphatase type 2C [Arabidopsis thaliana]	NP_175057.2	protein phosphatase 2C, putative / PP2C,	AT1G43900.1	1.07699	0.464115	1.00236	0.974621	1.19901	0.108952	1.15935	0.183593	0.85518	0.132212	0.87439	0.254338	0.608347	0.0094808	Set 4
GT025620	66885210	No description	No hits found		None	5.21655	0.00222229	5.48364	0.00407334	1.1141	0.944998	1.34781	0.856328	0.849451	0.213822	0.547229	0.206376	0.119352	0.0180407	Set 4
GT025646	66885236	aldose 1-epimerase [Arabidopsis thaliana] dbj|BAA96956.1| apospory-associated protein C [Arabidopsis thaliana] gb|AAM13118.1| unknown protein [Arabidopsis thaliana] gb|AAO30044.1| unknown protein [Arabidopsis thaliana]	NP_200543.1	aldose 1-epimerase family protein	AT5G57330.1	1.1904	0.312415	1.22642	0.055602	1.2404	0.314599	1.23398	0.0115363	0.889948	0.191536	0.879718	0.0582792	0.76635	0.0793261	Set 4
GT025648	66885238	tubby-like protein [Cicer arietinum]	CAB88665.1	AtTLP2 AtTLP2 (TUBBY LIKE PROTEIN 2);	AT2G18280.1	1.05806	0.413038	1.13246	0.139721	1.07683	0.18881	1.07333	0.506828	0.745927	0.00395396	0.819508	0.00636752	0.59444	0.0443806	Set 4
GT025660	66885250	cytochrome P450 monooxygenase CYP72A59 [Medicago truncatula]	ABC59078.1	CYP72A13 CYP72A13 (cytochrome P450, family	AT3G14660.1	1.51825	0.00400873	1.56512	0.0664153	1.07434	0.456624	2.06239	0.0293552	0.589255	0.0427392	0.267955	0.0250197	0.208064	0.0174325	Set 4
GT025662	66885252	RNA binding / nucleic acid binding [Arabidopsis thaliana] gb|AAM15089.1| putative RNA-binding protein [Arabidopsis thaliana] gb|AAM61313.1| putative RNA-binding protein [Arabidopsis thaliana] gb|ABI49488.1| At2g37510 [Arabidopsis thaliana]	NP_181287.1	RNA-binding protein, putative	AT2G37510.1	0.527532	0.0084373	0.497734	0.0146395	0.61781	0.155169	0.842389	0.447465	2.67945	0.000398057	3.40484	0.00288294	2.46067	0.0653468	Set 1
GT025676	66885266	structural constituent of ribosome [Arabidopsis thaliana] dbj|BAB11203.1| 60s acidic ribosomal protein P1 [Arabidopsis thaliana] gb|AAY78832.1| putative 60S acidic ribosomal protein P1 [Arabidopsis thaliana]	NP_197839.1	60s acidic ribosomal protein P1, putative	AT5G24510.1	0.624735	0.0620874	0.72116	0.21594	0.823028	0.492541	0.831869	0.49186	1.17467	0.207301	3.03766	0.00888673	2.5145	0.0526442	Set 2
GT025680	66885270	No description	No hits found		None	0.979534	0.868514	1.31233	0.0455276	1.18987	0.313472	1.15231	0.0736053	0.538788	0.0325812	0.61298	0.000669716	0.4413	0.00199622	Set 4
GT025688	66885278	unknown protein [Arabidopsis thaliana] gb|AAD03357.2| expressed protein [Arabidopsis thaliana] gb|AAM63100.1| unknown [Arabidopsis thaliana] gb|ABD38880.1| At2g15000 [Arabidopsis thaliana]	NP_565368.1		None	0.646046	0.0777629	0.73607	0.00723143	0.761667	0.00177057	0.909443	0.543181	2.01486	0.0152787	2.32448	0.00496555	2.49865	0.00470352	Set 1
GT025689	66885279	No description	No hits found		None	1.2377	0.205653	1.17678	0.153803	1.14655	0.0703686	1.04492	0.626917	0.493053	0.0312231	0.389446	0.0385855	0.259253	0.00424919	Set 4
GT025690	66885280	fatty acid elongase-like protein (cer2-like) [Arabidopsis thaliana]	AAM65391.1	transferase family protein	AT4G13840.1	0.65747	0.153283	0.866038	0.295298	1.14169	0.271474	0.856047	0.00504314	1.9048	0.00175464	1.70432	0.000738843	1.36071	0.194112	Set 1
GT025714	66885304	Zinc finger B-box; CCT [Medicago truncatula]	ABE83395.1	zinc finger (B-box type) family protein	AT5G57660.1	1.08271	0.247728	1.06743	0.183789	1.06222	0.855481	1.76515	0.0505013	1.16305	0.322608	0.780647	0.00362113	0.666656	0.000813446	Set 4
GT025727	66885317	No description	No hits found	MEE6, CS1, APX1 APX1 (ASCORBATE PEROXIDASE	AT1G07890.7	0.30157	0.00366848	0.278801	0.000709484	0.629055	0.637612	1.02844	0.955899	1.13812	0.420228	1.45853	0.100072	2.19922	0.0210144	Set 1
GT025730	66885320	wound inducive gene [Nicotiana tabacum]	BAA95791.1	wound-responsive protein-related	AT1G75380.2	1.36919	0.220519	1.38422	0.034676	1.36604	0.325328	1.34516	0.0886245	0.628042	0.00815802	0.531464	0.0216433	0.272358	0.0127003	Set 4
GT025735	66885325	Contains similarity to beta scruin gb|Z47541 from Limulus polyphemus. ESTs gb|T04493 and gb|AA585955 come from this gene. [Arabidopsis thaliana]	AAC18788.1	kelch repeat-containing F-box family	AT1G67480.1	2.40303	0.000742356	2.10764	0.0194231	1.26524	0.0637791	1.02801	0.819597	0.52804	0.000104495	0.537836	0.0640649	0.395047	0.000628833	Set 4
GT025744	66885334	unknown [Glycine max]	AAG00940.1		None	1.05137	0.701383	1.12998	0.184826	1.3102	0.337609	1.97391	0.0323299	1.0103	0.92134	0.148779	0.0138647	0.180495	0.0077636	Set 4
GT025746	66885336	5-oxoprolinase -like protein [Arabidopsis thaliana]	BAF00793.1	OXP1 OXP1 (OXOPROLINASE 1); hydrolase	AT5G37830.1	1.23661	0.179506	1.05329	0.698634	1.13404	0.0250788	1.11644	0.0985055	0.800947	0.00446934	0.717397	0.029026	0.616888	0.0535827	Set 4
GT025747	66885337	OSIGBa0092M08.4 [Oryza sativa (indica cultivar-group)]	CAH67592.1	similar to unnamed protein product [Vitis	AT2G27290.1	1.31772	0.264642	1.13498	0.247268	1.33569	0.277994	1.51512	0.341725	0.372731	0.00399469	0.481096	0.0545647	0.42656	0.0079351	Set 4
GT025760	66885350	Os07g0150200 [Oryza sativa (japonica cultivar-group)] dbj|BAC82908.1| putative ribosomal protein S12 [Oryza sativa (japonica cultivar-group)] dbj|BAF20813.1| Os07g0150200 [Oryza sativa (japonica cultivar-group)]	NP_001058899.1	40S ribosomal protein S12 (RPS12C)	AT2G32060.3	0.546743	0.0630149	0.693493	0.030565	0.769792	0.28483	0.899565	0.253404	1.26916	0.339088	2.10329	0.0118928	2.45492	0.00448776	Set 1
GT025763	66885353	PIN1AT [Arabidopsis thaliana] sp|Q9SL42|PIN1_ARATH Peptidyl-prolyl cis-trans isomerase 1 (Rotamase Pin1) (PPIase Pin1) (PIN1At) gb|AAK26028.1|AF360318_1 putative peptidyl-prolyl cis-trans isomerase [Arabidopsis thaliana] gb|AAD20122.1| putative peptidyl-prolyl cis-trans isomerase [Arabidopsis thaliana] gb|AAL07163.1| putative peptidyl-prolyl cis-trans isomerase [Arabidopsis thaliana] gb|AAL09755.…	NP_179395.1	PIN1AT PIN1AT (parvulin 1At)	AT2G18040.1	0.720394	0.183787	0.631437	0.0217399	0.627098	0.109733	0.884916	0.281619	1.49741	0.00960056	1.91415	0.0139324	1.49064	0.0407202	Set 1
GT025772	66885362	phi-1 [Nicotiana tabacum]	BAA33810.1	phosphate-responsive protein, putative	AT4G08950.1	10.2778	0.00145238	0.635254	0.163607	3.79539	0.00470712	0.324561	0.0282192	0.590029	0.0129985	1.16502	0.194662	1.2327	0.364522	Set 4
GT025782	66885372	cysteine proteinase [Gossypium hirsutum]	CAE54307.1	cysteine proteinase, putative / thiol	AT5G43060.1	0.830389	0.0851959	0.767203	0.18506	0.71069	0.112617	0.784574	0.332918	1.27742	0.202719	1.82244	0.0048201	1.61684	0.0213268	Set 3
GT025793	66885383	beta-13-glucanase-like protein [Olea europaea]	AAK58515.1	glycosyl hydrolase family 17 protein	AT2G16230.1	0.656618	0.0740334	0.789169	0.0645032	0.96819	0.955023	0.842488	0.422699	1.28198	0.398323	1.9116	0.0313821	1.9983	0.00860036	Set 2
GT025798	66885388	alpha-expansin 9 precursor [Cucumis sativus]	AAL31480.1	EXP14, ATEXP14, ATHEXP ALPHA 1.5, ATEXPA14	AT5G56320.1	0.51964	0.0301775	0.551513	0.0432377	0.623376	0.0372176	1.02329	0.89484	2.84898	0.00579603	3.55249	0.0162954	3.04484	0.00136817	Set 1
GT025808	66885398	putative Helicase SKI2W [Oryza sativa (japonica cultivar-group)]	BAD28046.1	ATP-dependent helicase	AT3G46960.1	1.34842	0.154215	1.65279	0.184567	1.34066	0.039033	1.21989	0.40932	0.250264	0.00256851	0.22824	0.026613	0.0861868	0.00243722	Set 4
GT025818	66885408	No description	No hits found		None	1.02827	0.741403	0.86053	0.0363011	1.10647	0.25371	1.64368	0.0289819	1.163	0.00467647	0.673458	0.0881797	0.43015	0.0516582	Set 4
GT025820	66885410	conserved hypothetical protein [Medicago truncatula]	ABE89059.1	similar to unknown [Populus trichocarpa x	AT1G76200.1	0.697927	0.143157	0.72416	0.022835	0.942276	0.223084	0.985296	0.887876	1.54931	0.0145316	2.09823	0.000412149	2.25207	0.00215176	Set 1
GT025833	66885423	unknown protein [Arabidopsis thaliana] gb|AAM64319.1| putative auxin-repressed protein [Arabidopsis thaliana]	NP_564714.1		None	1.49668	0.156421	1.18603	0.333062	1.02735	0.916035	1.37381	0.0443526	0.842842	0.252653	0.530135	0.017337	0.383451	0.0343974	Set 4
GT025839	66885429	NTA15 protein [Nicotiana tabacum]	AAP41026.1	senescence-associated family protein	AT1G66330.1	1.23883	0.0826675	1.07142	0.701019	1.32115	0.112871	1.11327	0.296132	0.706479	0.0699405	0.550721	0.00094606	0.556442	0.088589	Set 4
GT025840	66885430	argininosuccinate synthase (EC 6.3.4.5) - Arabidopsis thaliana emb|CAB41123.1| argininosuccinate synthase-like protein [Arabidopsis thaliana] emb|CAB79393.1| argininosuccinate synthase-like protein [Arabidopsis thaliana]		arginosuccinate synthase family	AT4G24830.1	0.805325	0.15346	0.909431	0.0870647	0.834462	0.224575	1.11565	0.0998495	1.06219	0.734288	1.43511	0.0271301	1.47952	0.0141907	Set 1
GT025848	66885438	Os07g0520300 [Oryza sativa (japonica cultivar-group)] dbj|BAC79653.1| putative 5-alpha-taxadienol-10-beta-hydroxylase [Oryza sativa (japonica cultivar-group)] dbj|BAF21715.1| Os07g0520300 [Oryza sativa (japonica cultivar-group)]	NP_001059801.1	CYP718 CYP718 (cytochrome P450, family	AT2G42850.1	0.660599	0.183304	0.717406	0.382898	0.387501	0.204507	0.798798	0.465603	1.17039	0.806319	3.10348	0.0232668	11.6897	0.0050724	Set 2
GT025855	66885445	deoxyguanosinetriphosphate triphosphohydrolase-like protein [Bordetella pertussis Tohama I] ref|NP_886626.1| deoxyguanosinetriphosphate triphosphohydrolase-like protein [Bordetella bronchiseptica RB50] sp|Q7VT92|DGTL1_BORPE Deoxyguanosinetriphosphate triphosphohydrolase-like protein sp|Q7WR83|DGTL1_BORBR Deoxyguanosinetriphosphate triphosphohydrolase-like protein emb|CAE43915.1| putative phosphoh…	NP_882166.1		None	0.738462	0.076101	0.739248	0.00687767	0.899847	0.126387	0.980439	0.821273	1.75439	0.00496994	2.30796	0.00777704	2.65312	0.00206428	Set 1
GT025865	66885455	30S ribosomal protein S16 [Arabidopsis thaliana]	AAM63199.1	ribosomal protein S16 family protein	AT5G56940.1	0.694127	0.27379	0.560996	0.0703307	0.571739	0.00547952	0.844259	0.491819	1.76361	0.0538497	2.46891	0.0211398	4.01659	0.00267302	Set 2
GT025868	66885458	Cytochrome P450 71E1 (4-hydroxyphenylacetaldehyde oxime monooxygenase) gb|AAC39318.1| cytochrome P450 CYP71E1 [Sorghum bicolor]	O48958	CYP71B37 CYP71B37 (cytochrome P450, family	AT3G26330.1	3.15377	0.026438	1.56066	0.233545	1.15641	0.415193	1.70087	0.0297054	0.39125	0.12708	0.235664	0.08574	0.35191	0.0134019	Set 4
GT025869	66885459	Os01g0662600 [Oryza sativa (japonica cultivar-group)] dbj|BAB91740.1| putative iron-sulfur cofactor synthesis protein iscU [Oryza sativa (japonica cultivar-group)] dbj|BAF05697.1| Os01g0662600 [Oryza sativa (japonica cultivar-group)]	NP_001043783.1	ATISU1, ISU1 ISU1 (Iron-sulfur cluster	AT4G22220.1	1.24372	0.176004	1.1041	0.185854	1.07736	0.72096	1.51595	0.00127973	0.858582	0.100111	0.863123	0.385454	0.650779	0.037301	Set 4
GT025873	66885463	NbPCL1 [Nicotiana benthamiana]	BAE16280.1	LUX, PCL1 PCL1 (PHYTOCLOCK 1); DNA binding	AT3G46640.1	1.4281	0.0804034	1.1052	0.312934	0.872558	0.187965	1.10019	0.123216	0.875037	0.493939	0.57976	0.00525562	0.646668	0.0479561	Set 4
GT025874	66885464	major latex-like protein [Prunus persica]	AAK14060.1	MLP31 MLP31 (MLP-LIKE PROTEIN 31)	AT1G70840.1	0.840514	0.0539687	0.981239	0.912387	0.660829	0.00920789	0.825539	0.236199	3.25152	0.0156294	5.0782	0.00326273	3.42746	0.00656025	Set 3
GT025890	66885480	AT3g06760/F3E22_10 [Arabidopsis thaliana] gb|AAM91471.1| AT3g06760/F3E22_10 [Arabidopsis thaliana]	AAL67123.1	Identical to Protein DEHYDRATION-INDUCED	AT3G06760.1	1.22933	0.459251	1.83077	0.100281	1.47033	0.0741795	1.59098	0.217713	0.623531	0.0338634	0.591662	0.0477841	0.371218	0.00375493	Set 4
GT025892	66885482	YT521-B-like protein [Medicago truncatula]	ABE87461.1	ECT4 ECT4 chr1:20723869-20726116 FORWARD	AT1G55500.1	1.49595	0.199786	1.90663	0.0117205	0.620167	0.586029	0.802073	0.834042	0.809677	0.44384	0.865388	0.184471	0.728729	0.0140713	Set 4
GT025893	66885483	small zinc finger-like protein [Oryza sativa]	AAD40019.1	EMB2474, TIM9 TIM9 (EMBRYO DEFECTIVE	AT3G46560.1	0.612357	0.0639126	0.707391	0.329749	0.750943	0.019676	0.953815	0.641514	1.20127	0.197068	1.43359	0.0986228	1.39434	0.0136681	Set 1
GT025907	66885497	NAD-dependent isocitrate dehydrogenase [Nicotiana tabacum]	CAA74776.1	IDH1 IDH1 (ISOCITRATE DEHYDROGENASE 1);	AT4G35260.1	0.992173	0.847548	0.805171	0.00151919	0.798166	0.247578	1.10904	0.476472	1.20797	0.0715778	1.11855	0.0646923	1.02636	0.91353	Set 1
GT025927	66885517	PHB1 [Nicotiana benthamiana]	AAZ30376.1	ATPHB3 ATPHB3 (PROHIBITIN 3)	AT5G40770.1	0.418209	0.04709	0.546372	0.024261	0.600595	0.0889566	0.98802	0.924511	2.51801	0.0332925	3.45621	0.00624146	2.93626	0.00515551	Set 1
GT025931	66885521	putative thioredoxin reductase [Arabidopsis thaliana]	BAE98622.1	ATNTRA, NTR2, NTRA NTRA (NADPH-dependent	AT2G17420.1	0.592705	0.0229207	0.516364	0.00458191	0.622076	0.030378	0.953227	0.67141	1.694	0.0656832	2.2254	0.0121561	2.31013	0.019696	Set 1
GT025944	66885534	dehydrin/response ABA [Fagus sylvatica]	CAE54590.1		None	1.58776	0.0852297	1.63811	0.183619	1.52481	0.045192	1.11821	0.794392	0.279401	0.00115589	0.168997	0.0208883	0.0433992	0.00781244	Set 4
GT025949	66885539	Mal d 1-associated protein [Malus x domestica]	AAP86780.1	similar to Mal d 1-associated protein	AT2G35900.1	1.10876	0.509376	1.10226	0.185404	1.17651	0.437648	1.37001	0.0113898	0.808705	0.292767	0.729099	0.0591256	0.591563	0.000140581	Set 4
GT025952	66885542	No description	No hits found		None	0.552476	0.000896756	0.876548	0.363864	0.788273	0.101626	0.894301	0.257334	2.78478	0.0100831	3.5136	0.0144111	3.85906	0.00372951	Set 1
GT025963	66885553	plastidic cysteine synthase 1 [Solanum tuberosum]	BAB20862.1	ACS1, CPACS1, ATCS-B, OASB OASB	AT2G43750.1	0.860953	0.0422664	0.755164	0.017609	1.02154	0.805195	0.985827	0.811089	0.902531	0.657001	1.21426	0.327692	1.66478	0.0134494	Set 2
GT025981	66885571	DCL protein [Coffea arabica]	CAD12248.1	defective chloroplasts and leaves	AT1G45230.1	0.93284	0.338931	0.708504	0.132527	0.809633	0.270317	0.9184	0.285434	1.13108	0.427331	1.61147	0.0255889	2.62098	5.65138e-05	Set 2
GT025982	66885572	ATCSLA02; transferase transferring glycosyl groups [Arabidopsis thaliana] dbj|BAB11680.1| glucosyltransferase-like protein [Arabidopsis thaliana] gb|AAL25573.1| AT5g22740/MDJ22_16 [Arabidopsis thaliana] gb|AAL24334.1| glucosyltransferase-like protein [Arabidopsis thaliana] gb|AAM13292.1| glucosyltransferase-like protein [Arabidopsis thaliana]	NP_197666.1	CSLA02, ATCSLA2, ATCSLA02 ATCSLA02	AT5G22740.1	0.66473	0.101395	0.679277	0.185332	0.45902	0.0108765	0.867244	0.262399	2.33147	0.00191496	2.86701	0.0037352	2.28185	0.0353164	Set 1
GT025985	66885575	PHB2 [Nicotiana benthamiana]	AAZ30377.1	ATPHB1 ATPHB1 (PROHIBITIN 1)	AT4G28510.1	0.581534	0.0250317	0.680913	0.0972992	0.766827	0.134123	0.974001	0.844518	2.4508	0.0494153	3.20646	0.00463862	3.30125	0.00551669	Set 1
GT025988	66885578	calcium/calmodulin-dependent protein kinase CaMK3 [Nicotiana tabacum]	AAL30820.1	CRK CRK (CDPK-RELATED KINASE); calcium ion	AT3G50530.1	0.761075	0.209564	0.74038	0.0298133	0.688654	0.0616651	0.924088	0.611016	1.42048	0.154368	1.68902	0.0223237	1.22471	0.11955	Set 1
GT026002	66885592	transcription factor Myb1 [Malus xiaojinensis]	AAO45179.1		None	0.80902	0.0208938	0.721666	0.0295906	0.986372	0.884487	1.04494	0.196412	1.43703	0.00102832	1.16182	0.0128856	0.87264	0.220274	Set 1
GT026003	66885593	unnamed protein product [Ricinus communis]	CAB51619.1	CH-CPN60A, SLP, CPN60A CPN60A (chloroplast	AT2G28000.1	0.613163	0.000707332	0.607354	0.0526197	0.7858	0.292245	0.971423	0.37987	1.39289	0.148147	2.3331	0.00378986	2.56211	0.00240419	Set 1
GT026012	66885602	xyloglucan endotransglucosylase [Gerbera hybrid cultivar]	ABB72442.1	xyloglucan:xyloglucosyl transferase,	AT5G65730.1	2.09824	0.0010986	1.71365	0.00449342	1.43213	0.185156	0.321978	0.0218102	0.481625	0.0618207	0.829828	0.38549	0.929291	0.759171	Set 4
GT026033	66885623	fructose-bisphosphate aldolase-like [Solanum tuberosum]	ABB29926.1	fructose-bisphosphate aldolase, putative	AT5G03690.1	0.865883	0.239575	0.806664	0.0759178	0.62944	0.0352797	1.05828	0.460014	1.23712	0.340975	1.47951	0.0899715	1.47044	0.00806866	Set 1
GT026044	66885634	xyloglucan endotransglucosylase [Betula pendula]	ABB72441.1	EXGT-A4 EXGT-A4 (ENDOXYLOGLUCAN	AT5G13870.1	0.788499	0.339712	0.53749	0.112092	0.622794	0.134544	1.21747	0.498885	9.93605	0.00205483	20.6085	0.00108194	17.4035	0.00056469	Set 1
GT026047	66885637	Mitochondrial ribosome [Medicago truncatula]	ABE92961.1	NADH-ubiquinone oxidoreductase B8	AT5G47890.1	0.776495	0.0810149	0.768406	0.0778363	0.906646	0.320475	0.88176	0.418669	1.71708	0.06635	2.72632	0.00366128	3.11177	0.000636674	Set 2
GT026048	66885638	No description	No hits found		None	0.15251	0.02095	0.143876	no replicates	0.268469	0.031342	0.28996	0.0199317	1.75659	0.193089	2.336	0.0260386	2.63585	0.0111241	Set 1
GT026055	66885645	No description	No hits found		None	1.16017	0.297299	1.66907	0.0178478	1.62546	0.0292952	0.935219	0.59856	0.507105	0.0845706	0.792041	0.228439	0.24753	0.0153724	Set 4
GT026068	66885658	Serine/threonine protein phosphatase 2A 55 kDa regulatory subunit B alpha isoform (PP2A subunit B alpha isoform)	Q5Z8Z7	ATB ALPHA ATB ALPHA (protein phosphatase	AT1G51690.1	1.54092	0.173453	1.33529	0.131866	1.31924	0.0940151	0.988254	0.929341	0.657021	0.0306982	0.705399	0.118414	0.457524	0.00563627	Set 4
GT026070	66885660	cell-autonomous heat shock cognate protein 70 [Cucurbita maxima]	AAN86276.1	HSP70-1, AT-HSC70-1, HSC70, HSC70-1	AT5G02500.1	0.448441	0.0724242	0.586952	0.0129068	0.441808	0.027941	1.57485	0.0582327	1.03113	0.822085	1.52125	0.0581047	2.08948	0.0913649	Set 1
GT026075	66885665	cysteine-type endopeptidase/ cysteine-type peptidase [Arabidopsis thaliana] gb|AAL16267.1|AF428337_1 At1g02300/T6A9_10 [Arabidopsis thaliana] gb|AAK63991.1| At1g02300/T6A9_10 [Arabidopsis thaliana] gb|AAN72238.1| At1g02300/T6A9_10 [Arabidopsis thaliana]	NP_563648.1	cathepsin B-like cysteine protease,	AT1G02305.1	1.30359	0.0966877	1.35181	0.0110688	1.16737	0.127042	0.992626	0.823201	0.637111	0.0537185	0.64753	0.00383683	0.55328	0.0206301	Set 4
GT026076	66885666	unknown protein [Arabidopsis thaliana] gb|AAK62569.1| AT4g15540/dl3810w [Arabidopsis thaliana] gb|AAL09754.1| AT4g15540/dl3810w [Arabidopsis thaliana] gb|AAL15372.1| AT4g15540/dl3810w [Arabidopsis thaliana] gb|AAM64588.1| unknown [Arabidopsis thaliana] gb|AAM97097.1| expressed protein [Arabidopsis thaliana] gb|AAN15531.1| expressed protein [Arabidopsis thaliana]	NP_567470.1	similar to unknown protein [Arabidopsis	AT4G15545.1	1.02023	0.88272	1.20429	0.0940857	1.34418	0.0107041	1.05974	0.571117	0.725703	0.0183868	0.826693	0.122119	0.896623	0.570063	Set 4
GT026090	66885680	heme oxygenase 1 [Lycopersicon esculentum]	AAK63012.1	ATHO1, HO1, TED 4, GUN2, HY6, HY1 HY1	AT2G26670.1	0.817009	0.242124	0.921662	0.0341308	0.898843	0.388661	0.989172	0.806266	1.35849	0.00831954	1.24189	0.0173447	1.36529	0.223683	Set 1
GT026092	66885682	Acetohydroxy acid isomeroreductase [Medicago truncatula]	ABE82897.1	ketol-acid reductoisomerase	AT3G58610.1	1.11921	0.227176	1.10943	0.440257	1.28751	0.0135191	0.983384	0.88955	0.657139	0.00215516	0.91237	0.337299	1.03631	0.828355	Set 4
GT026113	66885703	salt-induced AAA-Type ATPase [Mesembryanthemum crystallinum]	AAF21428.2	SKD1, VPS4 SKD1/VPS4; ATP binding	AT2G27600.1	1.09549	0.625004	1.16844	0.0870791	1.05569	0.87799	1.25036	0.00279428	0.812945	0.159373	1.00413	0.84088	0.745691	0.0115922	Set 4
GT026114	66885704	acyl carrier protein [Olea europaea]	AAL25091.1	ACP2 ACP2 (ACYL CARRIER PROTEIN 2)	AT1G54580.1	0.77669	0.239293	0.794034	0.115579	0.766541	0.257167	0.91337	0.216712	2.10332	0.0567161	2.77052	0.0111331	3.29278	0.000942587	Set 1
GT026115	66885705	No description	No hits found		None	0.552348	0.0214144	0.587874	0.00218431	0.57092	0.0639576	0.940024	0.727982	1.83238	0.0469601	2.41156	0.0133512	2.57022	0.0100533	Set 1
GT026123	66885713	cation transporter [Arabidopsis thaliana] gb|AAC27836.1| unknown protein [Arabidopsis thaliana] gb|AAM97114.1| unknown protein [Arabidopsis thaliana] gb|AAP37836.1| At2g39450 [Arabidopsis thaliana]	NP_181477.1	MTP11, ATMTP11 ATMTP11/MTP11; cation	AT2G39450.1	1.73969	0.0156437	0.878095	0.670331	0.435625	0.0743009	1.95977	0.00789456	1.29057	0.119466	0.567782	0.00703486	0.567886	0.100726	Set 4
GT026128	66885718	NAC2 protein [Glycine max] gb|AAY46122.1| NAC domain protein NAC2 [Glycine max]	AAX85979.1	ANAC002, ATAF1 ATAF1 (Arabidopsis NAC	AT1G01720.1	1.69468	0.0684617	1.18897	0.269374	1.63767	0.150698	1.34922	0.124559	0.256793	0.00136019	0.238392	0.0191181	0.124614	0.00987986	Set 4
GT026138	66885728	lipid transfer protein	AAA33933.1	protease inhibitor/seed storage/lipid	AT3G18280.1	0.614983	0.088798	0.610587	0.0160286	0.700174	0.0628153	0.856311	0.5	1.71736	0.0207025	2.08386	0.0870692	3.40982	0.0259877	Set 1
GT026157	66885747	NAC family protein [Prunus mume]	BAE48667.1	ANAC002, ATAF1 ATAF1 (Arabidopsis NAC	AT1G01720.1	2.18221	0.0303188	1.46063	0.0154639	2.46674	0.0250164	1.06116	0.666361	0.139958	0.0237493	0.102715	0.00385378	0.0611794	0.0114311	Set 4
GT026160	66885750	unknown protein [Arabidopsis thaliana] gb|AAK59763.1| At3g13062 [Arabidopsis thaliana] gb|AAM91435.1| At3g13062 [Arabidopsis thaliana]	NP_566443.1	similar to unknown protein [Arabidopsis	AT3G13062.2	1.19083	0.126428	2.13815	0.0291266	1.63134	0.0164612	1.06896	0.457842	0.632762	0.00156748	0.816652	0.0725062	0.468862	0.0537784	Set 4
GT026164	66885754	putative iojap protein [Arabidopsis thaliana]	AAM65470.1	similar to unknown [Populus trichocarpa]	AT3G12930.1	0.948908	0.472167	0.786389	0.0190935	1.00231	0.936679	0.896881	0.328649	1.00173	0.981345	1.43981	0.105236	1.84626	0.00088088	Set 2
GT026173	66885763	putative laccase [Zea mays]	CAJ30499.1	LAC14 LAC14 (laccase 14); copper ion	AT5G09360.1	0.469019	0.0400189	0.368998	0.0142961	0.892509	0.398641	1.52189	0.0907106	2.05074	0.0373805	1.69302	0.221859	0.80707	0.382072	Set 1
GT026177	66885767	No description	No hits found		None	0.731137	0.410423	0.895594	0.299682	0.885142	0.0284431	0.891547	0.188052	1.23147	0.00677268	1.48053	0.0231082	1.42077	0.0672628	Set 1
GT026178	66885768	kinase [Arabidopsis thaliana] emb|CAB70983.1| fructokinase-like protein [Arabidopsis thaliana] gb|AAM13160.1| fructokinase-like protein [Arabidopsis thaliana] gb|AAM91217.1| fructokinase-like protein [Arabidopsis thaliana]	NP_190977.1	pfkB-type carbohydrate kinase family	AT3G54090.1	0.742327	0.0733907	0.593052	0.00913951	0.881957	0.524007	0.867499	0.331431	1.2004	0.332848	2.35459	0.0181971	2.37995	0.000250112	Set 2
GT026191	66885781	No description	No hits found		None	0.705764	0.197637	0.799478	0.126403	0.931084	0.472861	0.908532	0.0917094	1.87932	0.0611407	2.34855	0.00119069	2.43825	0.012395	Set 1
GT026193	66885783	Os03g0772800 [Oryza sativa (japonica cultivar-group)] gb|AAP68890.1| putative cytochrome c oxidase subunit VIa precursor [Oryza sativa (japonica cultivar-group)] gb|ABF99101.1| Cytochrome c oxidase subunit VIa family protein expressed [Oryza sativa (japonica cultivar-group)] dbj|BAF13326.1| Os03g0772800 [Oryza sativa (japonica cultivar-group)]	NP_001051412.1	cytochrome c oxidase-related	AT4G37830.1	0.931215	0.570704	0.649607	0.0609436	0.838448	0.188862	0.831918	0.166336	2.12647	0.0192396	2.45082	0.00933502	3.17518	0.000201227	Set 3
GT026199	66885789	40S ribosomal protein S2 [Picea abies]	CAC27136.1	40S ribosomal protein S2 (RPS2D)	AT3G57490.1	0.80306	0.292075	0.770532	0.102447	0.94762	0.349085	0.955171	0.59749	1.4772	0.0607888	1.83614	0.012199	2.16815	0.0203688	Set 1
GT026200	66885790	unknown protein [Lycopersicon esculentum]	AAU03360.1	proline-rich family protein	AT5G07020.1	0.869191	0.331851	0.679465	0.00453623	0.822565	0.247805	0.65649	0.0202527	1.21318	0.150685	1.16092	0.20353	2.48934	0.00289123	Set 2
GT026202	66885792	electron transporter/ thiol-disulfide exchange intermediate [Arabidopsis thaliana] gb|AAK83918.1| thioredoxin o [Arabidopsis thaliana] gb|AAK91451.1| At1g31020/F17F8_6 [Arabidopsis thaliana] gb|AAM10412.1| At2g20920/F5H14.11 [Arabidopsis thaliana]	NP_564371.1	ATO2 ATO2 (Arabidopsis thioredoxin o2);	AT1G31020.1	0.863676	0.448997	0.773184	0.0919301	0.84171	0.294204	0.666349	0.167082	1.50971	0.0209064	1.77532	0.0152419	1.94033	0.027708	Set 3
GT026205	66885795	unknown [Arabidopsis thaliana]	AAM63469.1	similar to unknown protein [Arabidopsis	AT3G15810.1	1.28411	0.196636	1.11597	0.0117088	0.981576	0.929793	1.67577	0.102432	0.868944	0.515891	0.476826	0.0112868	0.58933	0.0186645	Set 4
GT026211	66885801	40S ribosomal protein S25 [Glycine max]	AAQ22726.1	40S ribosomal protein S25 (RPS25E)	AT4G39200.1	0.854281	0.170704	0.795582	0.164892	0.895768	0.32466	0.989808	0.920447	1.67447	0.0180478	2.15595	0.0179561	2.23591	0.00507102	Set 1
GT026212	66885802	Os12g0190000 [Oryza sativa (japonica cultivar-group)] gb|ABA96028.1| VTC2 putative expressed [Oryza sativa (japonica cultivar-group)] dbj|BAF29357.1| Os12g0190000 [Oryza sativa (japonica cultivar-group)]	NP_001066338.1	VTC2 VTC2 (VITAMIN C DEFECTIVE 2)	AT4G26850.1	0.928694	0.600555	0.752284	0.00403072	0.780291	0.206798	1.30024	0.135169	1.00717	0.940342	1.11225	0.0499891	0.931121	0.353107	Set 1
GT026217	66885807	unknown protein [Arabidopsis thaliana] gb|AAG00241.1|AC002130_6 F1N21.16 [Arabidopsis thaliana] gb|AAL14418.1| At1g67340/F1N21_16 [Arabidopsis thaliana] gb|AAM13101.1| unknown protein [Arabidopsis thaliana] gb|AAN15465.1| unknown protein [Arabidopsis thaliana]	NP_564894.1		None	1.7994	0.0018853	1.87923	0.00894847	1.1052	0.573276	1.703	0.0310337	0.53784	0.00860987	0.326005	0.00174091	0.31809	0.00182647	Set 4
GT026223	66885813	unknown protein [Arabidopsis thaliana] dbj|BAB09642.1| unnamed protein product [Arabidopsis thaliana] gb|AAK96683.1| Unknown protein [Arabidopsis thaliana] gb|AAM10230.1| unknown protein [Arabidopsis thaliana]	NP_200707.1	similar to unknown protein [Arabidopsis	AT5G52370.1	0.769197	0.132139	0.756781	0.18857	0.832237	0.0891185	0.892552	0.227298	1.45937	0.154771	2.25708	0.0107417	2.29996	0.0109874	Set 1
GT026224	66885814	Os06g0158600 [Oryza sativa (japonica cultivar-group)] dbj|BAD69198.1| unknown protein [Oryza sativa (japonica cultivar-group)] dbj|BAF18781.1| Os06g0158600 [Oryza sativa (japonica cultivar-group)]	NP_001056867.1	similar to unknown protein [Arabidopsis	AT2G46230.1	0.936123	0.294427	0.618991	0.0270176	0.866491	0.004869	0.971635	0.715276	1.17121	0.0176402	1.36154	0.0208434	1.23824	0.375047	Set 1
GT026234	66885824	putative H-type thioredoxin [Citrus cv. Shiranuhi]	ABL67654.1	ATTRX H1, ATTRX1 ATTRX1 (Arabidopsis	AT3G51030.1	0.660041	0.00928275	0.717368	0.0388181	0.835265	0.164473	1.06059	0.512455	1.13374	0.0854313	1.16405	0.108973	1.03948	0.209037	Set 1
GT026239	66885829	PDF1 (PROTODERMAL FACTOR 1) [Arabidopsis thaliana] ref|NP_973673.1| PDF1 (PROTODERMAL FACTOR 1) [Arabidopsis thaliana] gb|AAD33868.1|AF141375_1 protodermal factor 1 [Arabidopsis thaliana] gb|AAD33869.1|AF141376_1 protodermal factor 1 [Arabidopsis thaliana] gb|AAD21725.1| En/Spm-like transposon protein [Arabidopsis thaliana] gb|AAM65640.1| En/Spm-like transposon protein [Arabidopsis thaliana] gb|A…	NP_181812.1	PDF1 PDF1 (PROTODERMAL FACTOR 1)	AT2G42840.1	0.381727	0.0179379	0.554555	0.021238	0.972389	0.976446	0.980584	0.967152	1.30238	0.339697	2.19933	0.0418959	1.95666	0.00547219	Set 1
GT026242	66885832	Orf122 [Chlorobium tepidum]	AAG12204.1		None	1.0644	0.792397	1.70635	0.270526	1.68166	0.0929713	1.98897	0.0387835	0.603573	0.202525	0.457187	0.118919	0.293617	0.00763892	Set 4
GT026247	66885837	Os02g0178400 [Oryza sativa (japonica cultivar-group)] sp|P38385|SC61G_ORYSA Protein transport protein SEC61 subunit gamma dbj|BAD27997.1| transport protein SEC61 [Oryza sativa (japonica cultivar-group)] dbj|BAF07990.1| Os02g0178400 [Oryza sativa (japonica cultivar-group)]	NP_001046076.1	protein transport protein SEC61 gamma	AT4G24920.1	0.901136	0.387653	0.688799	0.0225039	0.861453	0.0268178	0.831868	0.217887	1.10428	0.079128	1.21799	0.162967	1.45321	0.025991	Set 2
GT026248	66885838	Ribosomal protein L34e [Medicago truncatula]	ABD32214.1	60S ribosomal protein L34 (RPL34A)	AT1G26880.1	0.681708	0.0473173	0.692833	0.0207518	0.841714	0.319285	0.923568	0.186441	1.17749	0.192594	1.70234	0.0232153	1.69749	0.00889814	Set 1
GT026258	66885848	putative receptor kinase [Malus x domestica]	ABA82080.1	leucine-rich repeat transmembrane protein	AT5G43020.1	0.687637	0.0620795	0.657624	0.14004	0.780014	0.159603	0.920361	0.586461	3.17301	0.0183424	3.45298	0.0173468	3.20941	0.000382678	Set 1
GT026264	66885854	unknown protein [Arabidopsis thaliana] ref|NP_001031293.1| unknown protein [Arabidopsis thaliana] gb|AAG29199.1|AC078898_9 unknown protein [Arabidopsis thaliana] gb|AAL25586.1| At1g77350/F2P24_6 [Arabidopsis thaliana] gb|AAM19985.1| At1g77350/F2P24_6 [Arabidopsis thaliana]	NP_565155.1	similar to unnamed protein product [Vitis	AT1G77350.1	0.637237	0.0538764	0.567187	0.104901	0.833777	0.00535953	0.914766	0.5	1.21907	0.0564135	1.22676	0.105329	1.23534	0.00208677	Set 1
GT026266	66885856	DNA binding protein Rav [Capsicum annuum]	AAQ05799.1	RAP2.8, RAV2 RAV2 (REGULATOR OF THE ATPASE	AT1G68840.1	1.58549	0.0257687	1.67259	0.00146611	2.41049	0.0514491	0.983341	0.617038	0.397003	0.0955984	0.179545	0.006585	0.176967	0.0207415	Set 4
GT026271	66885861	cysteine proteinase inhibitor [Populus tomentosa]	AAY41807.1	cysteine protease inhibitor, putative /	AT3G12490.2	1.06307	0.468732	0.724174	0.00965553	0.927826	0.468737	1.1421	0.0810857	1.15426	0.206221	1.03799	0.190747	0.801155	0.0542026	Set 1
GT026280	66885870	unknown protein [Arabidopsis thaliana] dbj|BAB11359.1| unnamed protein product [Arabidopsis thaliana] gb|AAQ65141.1| At5g37070 [Arabidopsis thaliana] dbj|BAD43875.1| putative protein [Arabidopsis thaliana] dbj|BAD44258.1| putative protein [Arabidopsis thaliana]	NP_198523.1	similar to unknown protein [Arabidopsis	AT5G37070.1	1.08724	0.617555	1.13841	0.2894	1.33517	0.130625	1.14177	0.197655	0.621857	0.0204039	0.607142	0.0203635	0.539586	0.0147848	Set 4
GT026283	66885873	NAC family protein [Prunus mume]	BAE48667.1		None	1.28821	0.213627	1.0251	0.30696	1.62949	0.13663	1.1924	0.0932917	0.277271	0.0132943	0.215185	0.0247428	0.134894	0.0008552	Set 4
GT026312	66885902	UDP-glucose: flavonoid 7-O-glucosyltransferase [Scutellaria baicalensis]	BAA83484.1	UGT73B2 UGT73B2; UDP-glucosyltransferase/	AT4G34135.1	1.10496	0.532626	1.09987	0.214592	0.692715	0.12333	1.98642	0.00642178	1.12585	0.197084	0.741666	0.086505	0.863438	0.0253067	Set 4
GT026326	66885916	formate dehydrogenase [Quercus robur]	CAE12168.2	FDH FDH (FORMATE DEHYDROGENASE); NAD	AT5G14780.1	1.52211	0.0711232	1.5009	0.0510594	1.48942	0.0574394	1.00644	0.928844	0.863851	0.209852	0.851007	0.181858	0.457725	0.00930581	Set 4
GT026331	66885921	No description	No hits found		None	0.858716	0.0181182	0.827754	0.00580746	0.790111	0.0966964	1.06633	0.188551	1.00722	0.690248	1.57397	0.0290672	1.59404	0.051456	Set 2
GT026333	66885923	GRAS10 [Solanum lycopersicum]	ABD72965.1	scarecrow-like transcription factor 8	AT5G52510.1	1.48215	0.0327728	1.30447	0.0694988	1.03512	0.796045	1.51172	0.216357	0.866478	0.216362	0.561362	0.00866702	0.534056	0.0175774	Set 4
GT026335	66885925	photosystem I light-harvesting chlorophyll a/b-binding protein [Nicotiana tabacum]	CAA45523.1	LHCA1 LHCA1; chlorophyll binding	AT3G54890.1	0.845883	0.450055	0.775322	0.0537455	0.660463	0.0632595	0.597469	0.0431713	1.44826	0.118429	2.14569	0.000399257	3.98913	0.0145844	Set 2
GT026338	66885928	glyceraldehyde-3-phosphate dehydrogenase [Helianthus annuus] gb|ABG35251.1| glyceraldehyde-3-phosphate dehydrogenase [Helianthus annuus] gb|ABG35252.1| glyceraldehyde-3-phosphate dehydrogenase [Helianthus annuus] gb|ABG35253.1| glyceraldehyde-3-phosphate dehydrogenase [Helianthus annuus] gb|ABG35256.1| glyceraldehyde-3-phosphate dehydrogenase [Helianthus annuus] gb|ABG35257.1| glyceraldehyde-3-ph…	ABG35250.1	GAPA-1, GAPA GAPA (GLYCERALDEHYDE	AT3G26650.1	0.723931	0.00801692	0.859555	0.451672	0.974453	0.784052	0.98592	0.696918	0.961763	0.280334	1.36486	0.156085	2.33246	0.0226302	Set 2
GT026341	66885931	EIL1 [Nicotiana tabacum]	AAP03997.1		None	1.21768	0.20197	1.07841	0.500017	1.08836	0.747263	1.48622	0.0165851	1.09	0.260105	0.838993	0.0380095	0.715249	0.00975712	Set 4
GT026344	66885934	Eukaryotic translation initiation factor 4E (eIF-4E) [Medicago truncatula]	ABE86407.1	NCBP NCBP (NOVEL CAP-BINDING PROTEIN); RNA	AT5G18110.1	1.08196	0.617254	1.11661	0.281496	1.25005	0.318305	1.04077	0.122572	0.47347	0.0198692	0.490562	0.000856959	0.429777	0.000336538	Set 4
GT026348	66885938	Phospholipid/glycerol acyltransferase [Medicago truncatula]	ABE77854.1	phospholipid/glycerol acyltransferase	AT1G80950.1	0.782432	0.0141848	0.660715	0.0119777	0.733501	0.0136984	1.03786	0.216761	1.03225	0.6162	1.19339	0.0362196	1.22092	0.132966	Set 1
GT026352	66885942	proline-rich protein [Gossypium hirsutum]	ABM05952.1	hydroxyproline-rich glycoprotein family	AT3G22440.1	1.16156	0.548583	1.53592	0.00660513	1.18864	0.677762	1.53641	0.0073408	0.752098	0.345469	0.842783	0.1844	0.565515	0.0194895	Set 4
GT026357	66885947	50S ribosomal protein L11 chloroplast precursor (CL11) emb|CAA39950.1| ribosomal protein L11 [Spinacia oleracea]	P31164	PRPL11 PRPL11 (PLASTID RIBOSOMAL PROTEIN	AT1G32990.1	0.707604	0.253731	0.736266	0.121393	0.79819	0.244878	0.813434	0.170359	1.94583	0.0358012	3.11158	0.00965186	4.7401	0.00529813	Set 2
GT026365	66885955	unknown protein [Arabidopsis thaliana] emb|CAB82975.1| putative protein [Arabidopsis thaliana] gb|AAL25566.1| AT5g02020/T7H20_70 [Arabidopsis thaliana] gb|AAM16209.1| AT5g02020/T7H20_70 [Arabidopsis thaliana]	NP_195822.1	similar to unknown protein [Arabidopsis	AT5G02020.1	1.03229	0.856925	2.41066	0.0221732	1.99813	0.0489127	2.13718	0.00546741	0.704779	0.096989	0.202078	0.0131638	0.132898	0.000292758	Set 4
GT026379	66885969	TOM6 [Arabidopsis thaliana] sp|Q9XIA7|TOM6_ARATH Mitochondrial import receptor subunit TOM6 homolog (Translocase of outer membrane 6 kDa subunit homolog) gb|AAD43159.1|AC007504_14 Unknown Protein [Arabidopsis thaliana] gb|AAG40065.1|AF324714_1 At1g49410 [Arabidopsis thaliana] gb|AAG40411.1|AF325059_1 At1g49410 [Arabidopsis thaliana] gb|AAG42015.1|AF327425_1 unknown protein [Arabidopsis thaliana] …	NP_564545.1	TOM6 TOM6 (TRANSLOCASE OF THE OUTER	AT1G49410.1	0.608515	0.0981342	0.634207	0.0350386	0.667328	0.0745942	1.02555	0.673272	1.85296	0.0797948	2.99392	0.0276995	3.1542	0.0109104	Set 1
GT026394	66885984	No description	No hits found		None	2.38866	0.01622	2.64651	0.00904346	0.317148	0.521134	0.324255	0.588848	0.807383	0.29143	0.0732208	0.00889728	0.0622511	0.00880344	Set 4
GT026400	66885990	Citrate synthase glyoxysomal precursor (GCS) pir||S53007 citrate synthase - cucurbit dbj|BAA07328.1| glyoxysomal citrate synthase [Cucurbita cv. Kurokawa Amakuri]	P49299	CSY3 CSY3 (CITRATE SYNTHASE 3); citrate	AT2G42790.1	1.40765	0.029184	1.20871	0.00563707	1.29041	0.191145	1.42908	0.365352	0.646802	0.0237352	0.457354	0.0190324	0.367671	0.0202834	Set 4
GT026403	66885993	cysteine protease [Prunus armeniaca]	AAB97142.1	cysteine proteinase, putative	AT3G45310.1	1.18033	0.162903	1.21791	0.116004	1.18982	0.183949	1.15973	0.287548	0.613802	0.059063	0.619992	0.0331843	0.44155	0.0221045	Set 4
GT026407	66885997	Os08g0119800 [Oryza sativa (japonica cultivar-group)] dbj|BAF22788.1| Os08g0119800 [Oryza sativa (japonica cultivar-group)]	NP_001060874.1	YCF32, PSBY PSBY (photosystem II BY)	AT1G67740.1	0.931894	0.212755	0.722298	0.0136878	0.981051	0.842063	0.863784	0.124935	1.86623	0.0284533	3.18541	0.0195048	4.42304	0.026479	Set 2
GT026413	66886003	hypothetical protein MtrDRAFT_AC151424g24v1 [Medicago truncatula]	ABE88920.1		None	1.41469	0.0961499	1.39077	0.0432493	0.987894	0.969914	2.72592	0.000208061	0.904353	0.34981	0.277541	0.00338432	0.251069	0.0147869	Set 4
GT026417	66886007	magnesium chelatase subunit [Glycine max]	CAA04526.1	CCH, CHLH, CCH1, GUN5 GUN5 (GENOMES	AT5G13630.1	0.712552	0.0543607	1.0705	0.700983	0.842972	0.262736	0.634235	0.131147	1.31823	0.255461	3.0826	0.0326939	4.22883	0.00645654	Set 2
GT026426	66886016	Ribulose bisphosphate carboxylase small chain [Medicago truncatula] gb|ABE86603.1| Ribulose bisphosphate carboxylase small chain [Medicago truncatula]	ABE84016.1	RBCS1A RBCS1A; ribulose-bisphosphate	AT1G67090.1	1.45796	0.200593	1.62577	0.0109785	1.33131	0.374099	1.16645	0.117968	0.526343	0.0287435	0.776192	0.0332161	0.537475	0.010648	Set 4
GT026429	66886019	hypothetical protein [Plantago major]	CAH59408.1	protease inhibitor/seed storage/lipid	AT3G53980.1	0.62382	0.0166232	0.865439	0.19737	0.96362	0.482032	0.904849	0.378142	1.01415	0.395701	1.71541	0.0240404	2.1411	0.00742565	Set 2
GT026434	66886024	unknown [Solanum tuberosum]	ABA40451.1	mitochondrial ATP synthase g subunit	AT4G29480.1	0.35326	0.355759	0.808515	0.00696914	0.914108	0.509229	0.903689	0.379924	1.14464	0.457765	1.57813	0.000664364	1.44325	0.0423129	Set 1
GT026444	66886034	At1g27150/T7N9_21 [Arabidopsis thaliana] gb|AAO11622.1| At1g27150/T7N9_21 [Arabidopsis thaliana]	AAK32812.1	binding chr1:9429164-9432055 FORWARD	AT1G27150.1	1.22875	0.232783	1.17747	0.237532	1.49054	0.0265966	1.17258	0.046792	0.715316	0.127323	0.663357	0.096405	0.597919	0.0120638	Set 4
GT026465	66886055	Os02g0534800 [Oryza sativa (japonica cultivar-group)] ref|NP_001052749.1| Os04g0413600 [Oryza sativa (japonica cultivar-group)] emb|CAE02065.2| OJ000126_13.9 [Oryza sativa (japonica cultivar-group)] dbj|BAD27798.1| 40S ribosomal protein S14 [Oryza sativa (japonica cultivar-group)] dbj|BAD29299.1| 40S ribosomal protein S14 [Oryza sativa (japonica cultivar-group)] dbj|BAF08950.1| Os02g0534800 [Oryz…	NP_001047036.1	40S ribosomal protein S14 (RPS14C)	AT3G52580.1	0.630281	0.0765495	0.680467	0.140345	0.805485	0.270885	0.870173	0.542233	1.5407	0.0651541	2.16578	0.0247139	2.74038	0.00717152	Set 1
GT026466	66886056	galactinol synthase isoform GolS-1 [Ajuga reptans]	CAB51533.1	ATGOLS4 ATGOLS4 (ARABIDOPSIS THALIANA	AT1G60470.1	1.6241	0.0966942	1.36462	0.0868635	1.00613	0.979305	1.44085	0.0435345	0.131168	0.0202595	0.0540976	0.00786467	0.0412405	6.35018e-06	Set 4
GT026471	66886061	ankyrin-like protein [Arabidopsis thaliana]	AAM61029.1	dehydration-responsive protein-related	AT1G04430.1	0.835849	0.22944	0.608209	0.0396371	0.668526	0.0677687	0.941374	0.739514	1.60574	0.0147295	1.37024	0.186093	1.62048	0.0664316	Set 1
GT026475	66886065	Late embryogenesis abundant protein Lea14-A gb|AAA18542.1| Group 4 late embryogenesis-abundant protein gb|AAA18543.1| Group 4 late embryogenesis-abundant protein	P46518	LSR3, LEA14 LEA14 (LATE EMBRYOGENESIS	AT1G01470.1	1.54164	0.115927	1.12705	0.432403	0.649772	0.0812278	1.57476	0.190455	1.31674	0.208027	0.115466	0.00156887	0.207021	0.00527408	Set 4
GT026488	66886078	unknown protein [Arabidopsis thaliana] gb|AAM15195.1| Expressed protein [Arabidopsis thaliana] gb|AAM62845.1| unknown [Arabidopsis thaliana] dbj|BAC43356.1| unknown protein [Arabidopsis thaliana] gb|AAO63870.1| unknown protein [Arabidopsis thaliana] dbj|BAD42994.1| unknown protein [Arabidopsis thaliana] dbj|BAD43000.1| unknown protein [Arabidopsis thaliana]	NP_565644.1	similar to unknown protein [Arabidopsis	AT2G27285.1	1.17436	0.15234	1.10677	0.18459	1.09658	0.0632026	1.00383	0.975201	0.561553	0.00822491	0.756124	0.238734	0.721035	0.117532	Set 4
GT026510	66886100	20S proteasome beta subunit [Cicer arietinum]	CAA09603.1	PBE1 PBE1 (20S proteasome beta subunit	AT1G13060.1	0.84292	0.332733	0.610823	0.0144037	0.621908	0.247673	0.923166	0.736646	2.74302	0.00491185	3.21396	0.0108102	4.19427	0.0368672	Set 3
GT026528	66886118	methionine synthase [Coffea arabica]	AAF26735.1	ATMETS, ATMS1, ATCIMS ATCIMS	AT5G17920.1	0.589548	0.104329	0.52336	0.067468	0.624124	0.00643384	0.963372	0.877631	2.48382	0.0123813	2.1601	0.0853881	3.34663	0.00559298	Set 1
GT026544	66886134	40S ribosomal protein S17 gb|AAD50774.1|AF161704_1 40S ribosomal protein S17 [Lycopersicon esculentum]	P49215	40S ribosomal protein S17 (RPS17D)	AT5G04800.3	0.698181	0.208893	0.71138	0.187061	0.672772	0.112509	0.855369	0.394315	1.8387	0.107442	2.82631	0.0132607	3.35718	0.00188903	Set 1
GT026566	66886156	unknown protein [Arabidopsis thaliana] emb|CAB86627.1| ABA-responsive protein-like [Arabidopsis thaliana] gb|AAR20771.1| At5g13200 [Arabidopsis thaliana] gb|AAS92344.1| At5g13200 [Arabidopsis thaliana] dbj|BAF01140.1| ABA-responsive protein - like [Arabidopsis thaliana]	NP_196824.1	GRAM domain-containing protein /	AT5G13200.1	1.72678	0.0593715	1.17902	0.0958932	0.930868	0.4629	1.36632	0.0118567	0.776957	0.219904	0.541331	0.00546237	0.576339	0.0619757	Set 4
GT026569	66886159	N-acetyltransferase [Arabidopsis thaliana] gb|AAO11666.1| hypothetical protein [Arabidopsis thaliana] gb|AAX55109.1| hypothetical protein At2g06025 [Arabidopsis thaliana] dbj|BAD93799.1| hypothetical protein [Arabidopsis thaliana]	NP_671784.2	GCN5-related N-acetyltransferase (GNAT)	AT2G06025.1	1.61882	0.0518629	1.50961	0.0298057	1.55547	0.0418537	0.927814	0.630737	0.417944	0.0431069	0.307431	0.00615729	0.329129	0.00226289	Set 4
GT026573	66886163	P18 [Solanum chacoense]	AAQ24533.1	SAP18 SAP18 (SIN3 ASSOCIATED POLYPEPTIDE	AT2G45640.1	0.824216	0.210062	0.716904	0.197602	0.735995	0.105571	0.685734	0.0215586	1.61696	0.0478431	1.81137	0.0497262	2.44947	0.0164978	Set 3
GT026576	66886166	26S proteasome subunit alpha 4 [Nicotiana benthamiana]	ABB18117.1	PAD2 PAD2 (20S proteasome alpha subunit	AT5G66140.1	0.772086	0.302779	0.627279	0.0523693	0.763543	0.238791	0.81426	0.155443	1.47676	0.0408778	1.78462	0.0222205	2.37053	0.000681984	Set 2
GT026580	66886170	unknown protein [Arabidopsis thaliana] gb|AAD31339.1|AC007354_12 Similar to gb|X02844 lipase precursor from Staphylococcus hyicus. ESTs gb|AI239406 and gb|T76725 come from this gene. [Arabidopsis thaliana] gb|AAK27239.1|AF361099_1 putative lipase [Arabidopsis thaliana] gb|AAM53307.1| putative lipase [Arabidopsis thaliana] gb|AAP31958.1| At1g10740 [Arabidopsis thaliana]	NP_172544.1	similar to unknown protein [Arabidopsis	AT1G10740.1	1.69693	0.00601353	1.19536	0.378686	1.16676	0.268921	1.39752	0.103175	0.59956	0.156144	0.344344	0.0310573	0.5277	0.0106237	Set 4
GT026584	66886174	core protein [Pisum sativum]	CAA97910.1	ATOEP16-L, ATOEP16-1, OEP16 OEP16 (OUTER	AT2G28900.1	0.836852	0.214575	0.74266	0.0144472	0.659668	0.00188612	0.855325	0.311776	1.49608	0.0587308	1.35101	0.159489	1.27643	0.0430712	Set 3
GT026603	66886193	NADP-dependent malic enzyme (NADP-ME) gb|AAA67087.1| malate dehydrogenase (NADP+)	P51615	ATNADP-ME1 ATNADP-ME1 (NADP-MALIC ENZYME	AT2G19900.1	1.15403	0.18116	1.202	0.00452864	1.02722	0.551441	0.952678	0.393953	0.929842	0.696095	0.449566	0.0184486	0.415035	0.0302952	Set 4
GT026604	66886194	50S ribosomal protein L24 chloroplast precursor (CL24) gb|AAA34086.1| ribosomal protein L24 gb|AAA34114.1| ribosomal protein L24	Q02764	50S ribosomal protein L24, chloroplast	AT5G54600.1	0.971088	0.752178	0.835453	0.0259099	0.896525	0.18416	0.925712	0.245447	2.09162	0.0159351	3.27687	0.00175456	6.1927	0.000901248	Set 2
GT026608	66886198	GRP-like protein 2 [Gossypium hirsutum]	ABG76000.1	RGP, RGP3 RGP3 (REVERSIBLY GLYCOSYLATED	AT3G08900.1	0.873021	0.463939	0.480679	0.00779157	0.529602	0.00231771	0.833237	0.126348	2.03834	0.0122908	1.65179	0.0391308	1.86875	0.0182665	Set 3
GT026612	66886202	GAST-like gene product [Fragaria x ananassa]	AAB97006.1	GASA1 GASA1 (GAST1 PROTEIN HOMOLOG 1)	AT1G75750.1	4.64211	0.0170927	3.41183	0.00163761	2.52031	0.0932669	0.946434	0.812119	0.377652	0.000713059	0.156045	0.0119377	0.0488431	0.0050397	Set 4
GT026615	66886205	electron transfer flavoprotein alpha subunit [Pseudomonas putida W619] gb|EAX19023.1| electron transfer flavoprotein alpha subunit [Pseudomonas putida W619]	ZP_01638814.1	ETFALPHA ETFALPHA (ELECTRON TRANSFER	AT1G50940.1	1.38172	0.0223632	1.23665	0.0432218	0.956876	0.29533	1.2971	0.254477	0.968533	0.810252	0.788342	0.0255705	0.87863	0.418854	Set 4
GT026618	66886208	30S ribosomal protein S10 chloroplast precursor gb|AAF64190.1|AF245665_1 plastid ribosomal protein S10 precursor [Mesembryanthemum crystallinum]	Q9M4Y3	30S ribosomal protein S10, chloroplast,	AT3G13120.1	0.875534	0.297533	0.853389	0.0829685	1.08159	0.231918	0.837896	0.0822227	1.09479	0.190355	1.37343	0.133197	2.46549	0.00157291	Set 2
GT026621	66886211	hypothetical protein [Arabidopsis thaliana]	BAD95343.1	SAC3/GANP family protein	AT2G39340.1	1.18462	0.29891	1.04762	0.761319	0.946518	0.275851	1.51603	0.00276266	1.40385	0.23112	0.732735	0.101163	0.982039	0.862375	Set 4
GT026624	66886214	Os02g0636300 [Oryza sativa (japonica cultivar-group)] dbj|BAD25075.1| DEAD/DEAH box helicase-like [Oryza sativa (japonica cultivar-group)] dbj|BAF09436.1| Os02g0636300 [Oryza sativa (japonica cultivar-group)]	NP_001047522.1	EMB1586 EMB1586 (EMBRYO DEFECTIVE 1586)	AT1G12770.1	0.730062	0.0429727	0.804354	0.135033	0.754396	0.0284762	1.01105	0.838726	1.10595	0.210135	1.59595	0.0230312	2.80812	0.128163	Set 2
GT026625	66886215	Os02g0699600 [Oryza sativa (japonica cultivar-group)] dbj|BAD07879.1| putative 60S ribosomal protein L12 [Oryza sativa (japonica cultivar-group)] dbj|BAF09746.1| Os02g0699600 [Oryza sativa (japonica cultivar-group)]	NP_001047832.1	60S ribosomal protein L12 (RPL12C)	AT5G60670.1	0.836975	0.197825	0.852253	0.0700691	0.901719	0.16301	0.997427	0.975546	1.53123	0.00737961	2.00619	0.00824858	3.76607	0.0864055	Set 2
GT026643	66886233	uridylate kinase [Arabidopsis thaliana] dbj|BAB01794.1| unnamed protein product [Arabidopsis thaliana] gb|AAK92763.1| putative uridylate kinase [Arabidopsis thaliana] gb|AAM14100.1| putative uridylate kinase [Arabidopsis thaliana]	NP_188498.1		None	0.834896	0.278664	0.841262	0.0746088	0.940496	0.692354	0.779938	0.0342832	1.10746	0.395829	1.29608	0.0130562	2.41997	0.119717	Set 2
GT026650	66886240	unknown [Solanum tuberosum]	ABB55375.1	60S ribosomal protein L23 (RPL23B)	AT2G33370.1	0.741054	0.188908	0.661397	0.0480632	0.784839	0.0997111	0.795622	0.324119	1.74185	0.00464717	2.15382	0.0483172	2.99866	0.00392606	Set 2
GT026658	66886248	unknown protein [Arabidopsis thaliana]	NP_001031173.1	similar to PSAP/PSI-P/PTAC8/TMP14	AT1G52220.1	0.842398	0.114092	0.662899	0.240735	0.674501	0.250638	0.71618	0.198183	1.55958	0.071193	2.83977	0.00187099	4.55405	0.00636049	Set 2
GT026659	66886249	SCPL50; catalytic/ serine carboxypeptidase [Arabidopsis thaliana] gb|AAF31022.1|AC012189_4 Contains similarity to serine-type carboxypeptidase like protein from Arabidopsis thaliana gi|4678929 and contains two Serine carboxypeptidase domains PF|00450 gb|AAL91626.1| At1g15000/T15D22_7 [Arabidopsis thaliana] gb|AAO11536.1| At1g15000/T15D22_7 [Arabidopsis thaliana]	NP_172953.1	SCPL50 SCPL50 (serine	AT1G15000.1	1.74129	0.0252959	1.19337	0.273121	0.654325	0.0022858	1.49182	0.0059756	1.05272	0.698111	0.466985	0.00438733	0.405254	0.022902	Set 4
GT026666	66886256	Os04g0432600 [Oryza sativa (japonica cultivar-group)] dbj|BAF14746.1| Os04g0432600 [Oryza sativa (japonica cultivar-group)] emb|CAH67124.1| H0315E07.2 [Oryza sativa (indica cultivar-group)]	NP_001052832.1		None	0.988848	0.857175	0.689912	0.0197602	0.87957	0.317806	0.805019	0.00237964	1.63163	0.0098245	2.0289	0.0447901	2.94596	0.000473242	Set 2
GT026673	66886263	unknown protein [Arabidopsis thaliana] gb|AAK32874.1|AF361862_1 AT4g13520/T6G15_70 [Arabidopsis thaliana] emb|CAB41110.1| hypothetical protein [Arabidopsis thaliana] emb|CAB78394.1| hypothetical protein [Arabidopsis thaliana] gb|AAM65688.1| unknown [Arabidopsis thaliana] gb|AAM91072.1| AT4g13520/T6G15_70 [Arabidopsis thaliana]	NP_567406.1		None	1.04252	0.663837	0.707287	0.0289706	0.70779	0.150592	0.872949	0.183665	1.32541	0.00284622	1.7645	0.0659184	2.16757	0.0240885	Set 3
GT026679	66886269	unknown protein [Arabidopsis thaliana] gb|AAF04902.1|AC011437_17 hypothetical protein [Arabidopsis thaliana] gb|AAL07067.1| unknown protein [Arabidopsis thaliana] gb|AAM91709.1| unknown protein [Arabidopsis thaliana]	NP_566237.1		None	2.18019	0.00324373	2.14146	0.00309485	1.72645	0.0165991	0.979366	0.950092	0.245135	0.00236665	0.15922	0.00105122	0.0498012	0.00501271	Set 4
GT026685	66886275	unknown protein [Arabidopsis thaliana] dbj|BAB11312.1| aluminum-induced protein-like [Arabidopsis thaliana] gb|AAK76543.1| putative aluminum-induced protein [Arabidopsis thaliana] gb|AAM51243.1| putative aluminum-induced protein [Arabidopsis thaliana] gb|AAM61587.1| aluminum-induced protein-like [Arabidopsis thaliana]	NP_199196.1	similar to unknown protein [Arabidopsis	AT5G43830.1	0.706655	0.0351488	0.643673	0.00126388	0.679086	0.0339866	1.00609	0.927395	1.48083	0.140463	1.1719	0.210529	1.28824	0.388239	Set 1
GT026688	66886278	putative early light induced protein [Arachis hypogaea]	AAO33591.1	ELIP, ELIP1 ELIP1 (EARLY LIGHT-INDUCABLE	AT3G22840.1	1.17763	0.208958	0.875033	0.234769	1.00845	0.958622	2.19029	0.155886	0.977439	0.391124	0.459504	0.0021213	1.21414	0.481525	Set 4
GT026699	66886289	catalytic [Arabidopsis thaliana] gb|AAC06164.1| expressed protein [Arabidopsis thaliana] gb|AAL24249.1| At2g45600/F17K2.13 [Arabidopsis thaliana] gb|AAV97800.1| At2g45600 [Arabidopsis thaliana]	NP_566047.1	hydrolase chr2:18796873-18797862	AT2G45600.1	0.429181	0.00577298	0.488635	0.0130377	0.798382	0.512897	0.619379	0.0260288	1.79553	0.0856562	1.60442	0.0684905	2.74146	0.104468	Set 1
GT026700	66886290	Os01g0835900 [Oryza sativa (japonica cultivar-group)] dbj|BAF06643.1| Os01g0835900 [Oryza sativa (japonica cultivar-group)]	NP_001044729.1	histone H4 chr5:24068875-24069186	AT5G59690.1	0.88657	0.438599	0.470516	0.058145	0.42134	0.0708872	0.314689	0.0154804	6.12023	0.00885733	6.7358	0.00124002	12.6377	0.00679788	Set 3
GT026708	66886298	polygalacturonase inhibitor-like protein [Cicer arietinum]	CAD56505.1	leucine-rich repeat family protein	AT3G20820.1	0.778397	0.194038	0.674165	0.198252	0.864162	0.162156	1.00973	0.928493	3.18096	0.0205395	3.09507	0.00903848	2.75082	0.0329658	Set 1
GT026721	66886311	Os02g0767500 [Oryza sativa (japonica cultivar-group)] dbj|BAA31584.1| mitochondrial phosphate transporter [Oryza sativa (japonica cultivar-group)] dbj|BAD17326.1| mitochondrial phosphate transporter [Oryza sativa (japonica cultivar-group)] dbj|BAF10146.1| Os02g0767500 [Oryza sativa (japonica cultivar-group)]	NP_001048232.1	mitochondrial phosphate transporter	AT5G14040.1	0.795216	0.357692	0.657357	0.0958002	0.751985	0.0760088	0.890196	0.366738	1.25981	0.173462	1.68521	0.0405002	1.92235	0.0106414	Set 1
GT026723	66886313	elongation factor 1 alpha [Actinidia deliciosa]	AAX54511.1	elongation factor 1-alpha / EF-1-alpha	AT5G60390.1	0.796525	0.429163	0.810123	0.177076	0.864805	0.276207	0.691621	0.206102	1.24456	0.236274	1.27057	0.250815	1.7239	0.000367854	Set 2
GT026726	66886316	basic blue copper protein [Cicer arietinum]	CAA10134.1	ARPN ARPN (PLANTACYANIN); copper ion	AT2G02850.1	0.425528	0.0149977	0.550627	0.0451093	0.872722	0.253224	0.984701	0.947793	2.13052	0.0133908	1.82275	0.134038	1.2662	0.139011	Set 1
GT026746	66886336	hydrolase hydrolyzing O-glycosyl compounds [Arabidopsis thaliana] emb|CAB62327.1| glucosidase-like protein [Arabidopsis thaliana]	NP_190241.1	glycosyl hydrolase family 17 protein	AT3G46570.1	0.60282	0.122445	0.37517	0.0691746	0.417625	0.00882956	1.02882	0.881744	2.34257	0.01238	1.80706	0.0689013	2.75499	0.00428855	Set 1
GT026750	66886340	No description	No hits found		None	1.7695	0.20756	1.67369	0.00379342	1.32799	0.502093	0.867971	0.428891	0.828368	0.664032	0.592907	0.0678671	0.858011	0.179946	Set 4
GT026758	66886348	Os05g0103200 [Oryza sativa (japonica cultivar-group)] gb|AAS88825.1| putative peptidylprolyl isomerase [Oryza sativa (japonica cultivar-group)] dbj|BAF16306.1| Os05g0103200 [Oryza sativa (japonica cultivar-group)]	NP_001054392.1	peptidyl-prolyl cis-trans isomerase	AT5G13120.1	0.811621	0.206431	0.753548	0.038521	0.949171	0.54257	0.822109	0.20876	1.93282	0.0471065	2.62983	0.0078619	4.68563	0.00939072	Set 2
GT026773	66886363	No description	No hits found		None	0.859861	0.237932	1.01651	0.929088	0.709761	0.00999349	0.822809	0.203143	1.86556	0.0162191	2.2972	0.131653	2.94327	0.0326919	Set 3
GT026786	66886376	PHD5 [Glycine max]	ABI97244.1	PHD finger family protein	AT1G14510.1	0.962922	0.724827	0.815648	0.103416	0.971432	0.244093	0.862432	0.141023	1.61748	0.048724	1.80685	0.00144544	2.12404	0.0133137	Set 3
GT026800	66886390	unknown protein [Arabidopsis thaliana]	NP_001030675.1	universal stress protein (USP) family	AT3G11930.4	1.83399	0.0466511	1.32371	0.0367741	1.15222	0.215751	1.1956	0.318526	0.523593	0.0764463	0.233489	0.0087226	0.116798	0.00160825	Set 4
GT026810	66886400	No description	No hits found		None	3.35283	0.00531404	2.16398	0.0188639	1.67772	0.0636487	0.989357	0.916478	0.477143	0.169511	0.374615	0.0297839	0.512747	0.00498757	Set 4
GT026812	66886402	Calmodulin (CaM) gb|AAA34144.1| calmodulin emb|CAA09302.1| calmodulin 3 protein [Capsicum annuum] dbj|BAB61907.1| calmodulin NtCaM1 [Nicotiana tabacum] dbj|BAB61908.1| calmodulin NtCaM2 [Nicotiana tabacum] emb|CAC84563.1| putative calmodulin [Solanum commersonii]	P27161	CAM7 CAM7 (CALMODULIN 7); calcium ion	AT3G43810.1	0.990801	0.948336	0.844535	0.00253044	0.981628	0.34475	0.933132	0.0879296	1.33609	0.191326	1.33052	0.0466285	1.6048	0.00662789	Set 3
GT026813	66886403	Catalase isozyme 1 emb|CAA36380.1| unnamed protein product [Gossypium hirsutum]	P17598	CAT2 CAT2 (CATALASE 2); catalase	AT4G35090.1	1.2617	0.191157	1.36386	0.158071	1.23423	0.099988	1.00722	0.946636	0.444554	0.0933424	0.345762	0.0253859	0.530801	0.0171821	Set 4
GT026814	66886404	No description	No hits found		None	1.81314	0.086293	1.3403	0.137808	1.10305	0.517475	1.10479	0.251574	0.719129	0.385725	0.499602	0.00625914	0.383187	0.0162631	Set 4
GT026818	66886408	Os01g0835900 [Oryza sativa (japonica cultivar-group)] dbj|BAF06643.1| Os01g0835900 [Oryza sativa (japonica cultivar-group)]	NP_001044729.1	histone H4 chr5:24068875-24069186	AT5G59690.1	0.768702	0.277187	0.799835	0.577163	0.411535	0.0698139	0.237698	0.00923266	2.9521	0.0308521	5.64106	0.0245662	11.6638	0.0177199	Set 3
GT026821	66886411	No description	No hits found		None	1.2177	0.209246	1.07338	0.469991	1.46743	0.0905954	1.32516	0.00602266	0.648633	0.144209	0.647609	0.0100784	0.672682	0.00667926	Set 4
GT026830	66886420	putative ubiquinol--cytochrome-c reductase [Arabidopsis thaliana]	AAM63085.1	ubiquinol-cytochrome C reductase complex	AT1G15120.1	0.806646	0.185944	0.587969	0.0641819	0.603824	0.0153323	0.751027	0.484805	1.41648	0.000384386	1.87896	0.013613	2.42135	0.0109769	Set 3
GT026836	66886426	lactoylglutathione lyase [Arabidopsis thaliana] gb|AAL31884.1|AF419551_1 At1g67280/F1N21_10 [Arabidopsis thaliana] gb|AAL84986.1| At1g67280/F1N21_10 [Arabidopsis thaliana]	NP_176896.1	lactoylglutathione lyase, putative /	AT1G67280.1	1.00393	0.974247	1.2352	0.476122	0.953624	0.645977	0.810099	0.0764434	0.870372	0.347949	1.23113	0.245794	1.73489	0.00475661	Set 2
GT026846	66886436	putative ripening-related protein [Vitis vinifera]	CAB85625.1	PME1 PME1; pectinesterase inhibitor	AT4G12390.1	1.06603	0.45747	1.35957	0.0335636	1.1332	0.107264	1.37454	0.0502529	0.238689	0.0117462	0.127566	0.0044098	0.170065	0.00916502	Set 4
GT026848	66886438	No description	No hits found		None	1.5323	0.111796	1.11323	0.30356	0.993987	0.653669	1.22627	0.153233	0.923198	0.339145	0.475888	0.0487987	0.37877	0.00344067	Set 4
GT026852	66886442	No description	No hits found		None	1.21104	0.328203	1.14299	0.155866	1.467	0.010539	0.871374	0.362717	0.974129	0.741916	0.80407	0.047409	0.786696	0.0528733	Set 4
GT026855	66886445	At1g78070/F28K19_28 [Arabidopsis thaliana] gb|AAN72242.1| At1g78070/F28K19_28 [Arabidopsis thaliana]	AAK50091.1	WD-40 repeat family protein	AT1G36070.1	1.38992	0.0804531	1.63779	0.0252571	1.18443	0.444319	1.94781	0.029964	0.869721	0.0135448	0.279271	0.001086	0.314668	0.000753662	Set 4
GT026856	66886446	unknown protein [Arabidopsis thaliana] ref|NP_974613.1| unknown protein [Arabidopsis thaliana] emb|CAB36745.1| putative protein [Arabidopsis thaliana] emb|CAB79412.1| putative protein [Arabidopsis thaliana] gb|AAM62860.1| unknown [Arabidopsis thaliana] gb|ABD59074.1| At4g25030 [Arabidopsis thaliana] dbj|BAF00395.1| hypothetical protein [Arabidopsis thaliana]	NP_194233.1	similar to unknown protein [Arabidopsis	AT4G25030.1	1.40794	0.0187048	1.25479	0.155695	1.24762	0.312043	1.17649	0.279259	0.884656	0.308808	0.726132	0.0558461	0.69424	0.0330678	Set 4
GT026862	66886452	receptor protein kinase-like protein [Capsicum annuum]	AAL40864.1	FER FER (FERONIA); kinase/ protein kinase	AT3G51550.1	2.48659	0.00596909	1.07882	0.755367	1.0859	0.404656	1.17017	0.186942	1.1475	0.401186	0.801056	0.0531637	0.954301	0.368846	Set 4
GT026886	66886476	putative serine/threonine protein kinase [Nicotiana tabacum] gb|AAD00239.1| PK11-C1 [Nicotiana tabacum]	AAC69450.1	SNRK2-10, SNRK2.10, SRK2B	AT1G60940.1	1.20725	0.329268	0.891972	0.365849	1.20849	0.0086106	1.22473	0.241219	0.862281	0.400744	0.423222	0.0328523	0.317212	0.000777905	Set 4
GT026895	66886485	protein disulfide isomerase-like protein [Glycine max]	BAD24715.1	ATPDIL2-1, UNE5, MEE30	AT2G47470.1	0.992315	0.938315	0.713374	0.180421	0.778725	0.259223	0.759066	0.0220656	1.20752	0.317275	1.26805	0.205779	1.55783	0.0145152	Set 3
GT026896	66886486	14-3-3 family protein [Malus x domestica]	AAV50005.1	RCI1, GRF3 GRF3 (GENERAL REGULATORY FACTOR	AT5G38480.1	0.881672	0.43023	0.847757	0.0674298	0.758669	0.0564238	0.791065	0.173901	1.30871	0.0545849	1.35404	0.0626756	1.76981	0.00430545	Set 3
GT026897	66886487	allene oxide cyclase [Nicotiana tabacum]	CAC83765.1	AOC4 AOC4 (ALLENE OXIDE CYCLASE 4)	AT1G13280.1	0.965821	0.807417	0.546334	0.0433245	0.467297	0.101717	0.430178	0.00481474	1.87796	0.0320083	2.89762	0.0110038	5.08675	0.00796236	Set 3
GT026899	66886489	sorbitol related enzyme [Solanum lycopersicum]	BAE47038.1	sorbitol dehydrogenase, putative /	AT5G51970.1	1.98811	0.037407	1.46967	0.0752822	1.48676	0.0515766	1.15645	0.451038	0.513022	0.0238751	0.388301	0.00272511	0.293888	0.0074342	Set 4
GT026907	66886497	No description	No hits found		None	1.12689	0.243168	1.28458	0.00261604	1.20285	0.354244	0.965512	0.771287	0.971452	0.803985	0.937013	0.588798	0.751073	0.0029312	Set 4
GT026908	66886498	Os02g0810100 [Oryza sativa (japonica cultivar-group)] dbj|BAD19146.1| ankyrin repeat protein-like [Oryza sativa (japonica cultivar-group)] dbj|BAF10381.1| Os02g0810100 [Oryza sativa (japonica cultivar-group)]	NP_001048467.1	similar to ankyrin repeat family protein	AT3G04470.1	1.06281	0.205119	1.28332	0.0273612	0.955764	0.609756	1.12682	0.175158	0.726218	0.0336619	0.708388	0.0830038	0.724508	0.0183397	Set 4
GT026910	66886500	Os07g0134800 [Oryza sativa (japonica cultivar-group)] sp|Q6ZDY8|DHSA_ORYSA Succinate dehydrogenase [ubiquinone] flavoprotein subunit mitochondrial precursor (FP) (Flavoprotein subunit of complex II) dbj|BAC83515.1| putative succinate dehydrogenase flavoprotein alpha subunit [Oryza sativa (japonica cultivar-group)] dbj|BAF20759.1| Os07g0134800 [Oryza sativa (japonica cultivar-group)]	NP_001058845.1	SDH1-1 SDH1-1 (Succinate dehydrogenase 1-1)	AT5G66760.1	0.678317	0.04159	0.547457	0.0194529	0.655609	0.0209042	0.979335	0.68088	1.57592	0.0156729	1.44502	0.057626	1.89926	0.00923366	Set 1
GT026912	66886502	unknown protein [Arabidopsis thaliana] gb|AAK96684.1| Unknown protein [Arabidopsis thaliana] gb|ABD43004.1| At5g42570 [Arabidopsis thaliana]	NP_568607.1	similar to unknown protein [Arabidopsis	AT5G42570.1	1.46997	0.0163973	1.10545	0.252726	1.17575	0.251505	1.29667	0.0277029	0.864767	0.0822168	0.669145	0.143792	0.804733	0.00123432	Set 4
GT026913	66886503	At1g30400/T4K22_12 [Arabidopsis thaliana]	AAL90919.1	EST1, ATMRP1 ATMRP1 (Arabidopsis thaliana	AT1G30400.1	1.30552	0.0562745	1.10837	0.242738	1.14412	0.310485	1.07666	0.374534	0.520676	0.00477392	0.501551	0.00877175	0.484561	0.0075908	Set 4
GT026916	66886506	NtEIG-A1 [Nicotiana tabacum]	BAB16429.1	BCB, ATBCB ATBCB (ARABIDOPSIS	AT5G20230.1	7.03872	0.00930472	1.21899	0.214257	5.34631	0.0279653	1.1315	0.683368	0.442574	0.0240002	0.217779	0.00258189	0.199224	0.0161417	Set 4
GT026918	66886508	glutathione S-transferase GST 21 [Glycine max]	AAG34811.1	ATGSTF13 ATGSTF13 (Arabidopsis thaliana	AT3G62760.1	0.894578	0.558223	0.654064	0.0476391	0.599242	0.0506111	0.62822	0.187451	2.03976	0.00619832	3.67764	0.00721823	4.40709	0.00821243	Set 3
GT026930	66886520	tubulin beta-2/beta-3 chain [Arabidopsis thaliana]	BAD93731.1	TUB2 TUB2 (Tubulin beta-2); structural	AT5G62690.1	0.753382	0.194434	0.791941	0.0873292	0.661088	0.00901609	0.939443	0.459735	1.90803	0.000853069	2.36548	0.0267092	2.37539	0.017733	Set 1
GT026956	66886546	Fgenesh protein 81 [Beta vulgaris]	ABD83295.1	OTU-like cysteine protease family protein	AT3G62940.1	1.16171	0.384858	1.10948	0.0962312	1.15747	0.237862	1.09128	0.181742	0.686559	0.0546855	0.655893	0.0217884	0.702134	0.00887004	Set 4
GT026968	66886558	Ribosomal L29e protein [Medicago truncatula]	ABE83198.1	60S ribosomal protein L29 (RPL29B)	AT3G06680.1	0.839388	0.314833	0.72165	0.190986	0.89518	0.107226	0.881328	0.307593	1.37505	0.172766	1.94269	0.0488287	2.55416	0.00539942	Set 2
GT026972	66886562	No description	No hits found		None	1.23546	0.20154	1.28431	0.0218153	1.16894	0.27899	1.10956	0.243004	0.58089	0.0159383	0.453904	0.00511254	0.546962	0.242045	Set 4
GT026982	66886572	putative auxin-repressed/dormancy-associated protein [Citrus cv. Shiranuhi]	ABL67651.1	DRM1 DRM1 (DORMANCY-ASSOCIATED PROTEIN 1)	AT1G28330.1	0.991416	0.929717	1.95081	0.00274694	1.68846	0.0992164	1.22553	0.263471	0.736539	0.0311108	0.215845	0.00556185	0.14753	0.016452	Set 4
GT026985	66886575	unknown [Solanum tuberosum]	ABA46764.1	BBC1, RSU2 ATBBC1 (breast basic conserved	AT3G49010.2	0.733125	0.0396833	0.628849	0.0724958	0.751566	0.278884	0.875209	0.381973	1.24283	0.112598	1.57909	0.0346625	1.65051	0.0152395	Set 1
GT026986	66886576	Os03g0826600 [Oryza sativa (japonica cultivar-group)] dbj|BAF13679.1| Os03g0826600 [Oryza sativa (japonica cultivar-group)]	NP_001051765.1	phosphoesterase family protein	AT1G07230.1	1.88921	0.164933	1.01147	0.786602	1.38972	0.011391	1.15892	0.444412	0.67794	0.028622	0.608956	0.0398336	0.775796	0.281882	Set 4
GT026993	66886583	RPT6A; ATP binding / ATPase/ hydrolase/ nucleoside-triphosphatase/ nucleotide binding [Arabidopsis thaliana] gb|AAK64142.1| putative 26S proteasome AAA-ATPase subunit RPT6a [Arabidopsis thaliana] gb|AAL85134.1| putative 26S proteasome AAA-ATPase subunit RPT6a [Arabidopsis thaliana] gb|AAM65046.1| 26S proteasome AAA-ATPase subunit RPT6a-like protein [Arabidopsis thaliana] dbj|BAE98371.1| 26S prote…	NP_197500.1	ATSUG1, RPT6A RPT6A; ATPase	AT5G19990.1	0.732382	0.0361259	0.75409	0.0297445	0.83949	0.228262	1.01555	0.862677	1.6673	0.0182303	2.10326	0.0198779	2.64924	0.00880302	Set 1
GT026994	66886584	T complex protein		T-complex protein 1 epsilon subunit,	AT1G24510.1	0.769857	0.08783	0.778161	0.0295802	0.907274	0.172493	0.990365	0.89324	2.57234	0.0320512	3.00985	0.00489843	3.38222	0.0235284	Set 1
GT027000	66886590	No description	No hits found		None	1.33222	0.081761	1.32915	0.094836	1.26772	0.132017	0.926191	0.188311	0.499591	0.0903763	0.462967	0.0116325	0.98242	0.985433	Set 4
GT027008	66886598	NADPH-cytochrome P450 oxydoreductase isoform 1 [Populus balsamifera subsp. trichocarpa x Populus deltoides]	AAK15259.1	AR1, ATR1 ATR1 (ARABIDOPSIS P450 REDUCTASE	AT4G24520.1	1.2625	0.338409	1.14563	0.268055	1.23787	0.0182397	1.20047	0.0560268	0.671798	0.0115417	0.513546	0.0212367	0.618517	0.0528025	Set 4
GT027012	66886602	Ribosomal L22e protein [Medicago truncatula]	ABE80616.1	60S ribosomal protein L22-2 (RPL22B)	AT3G05560.2	0.763323	0.181446	0.683232	0.0437147	0.90706	0.299075	0.820367	0.206377	1.17544	0.0687323	1.52015	0.0945633	1.97612	0.0132506	Set 2
GT027020	66886610	60S ribosomal protein L6 (YL16-like) emb|CAA49175.1| ribosomal protein YL16 [Mesembryanthemum crystallinum]	P34091	60S ribosomal protein L6 (RPL6A)	AT1G18540.1	0.783774	0.0304938	0.922459	0.427737	0.783039	0.0386462	0.878456	0.0540982	1.5409	0.0285632	2.38845	0.0163652	2.78022	0.00782405	Set 2
GT027024	66886614	ATP synthase beta subunit [Triticum aestivum]	CAA52636.1	ATP synthase beta chain, mitochondrial,	AT5G08680.1	0.793126	0.103308	0.727053	0.0669151	0.850939	0.0314999	0.866064	0.432073	1.69602	0.00257627	1.92012	0.0172315	2.01	0.0431066	Set 1
GT027025	66886615	Os06g0332800 [Oryza sativa (japonica cultivar-group)] dbj|BAD32898.1| putative bundle sheath defective protein [Oryza sativa (japonica cultivar-group)] dbj|BAD32967.1| putative bundle sheath defective protein [Oryza sativa (japonica cultivar-group)] dbj|BAF19462.1| Os06g0332800 [Oryza sativa (japonica cultivar-group)]	NP_001057548.1	bundle-sheath defective protein 2 family	AT3G47650.1	0.937613	0.597193	0.857869	0.271233	1.02603	0.628885	0.9272	0.524452	1.08366	0.616868	1.93545	0.00152063	2.87656	0.0012019	Set 2
GT027026	66886616	Chalcone synthase 2 (Naringenin-chalcone synthase 2) dbj|BAA05641.1| chalcone synthase [Camellia sinensis]	P48387	CHS, TT4, ATCHS ATCHS/CHS/TT4 (CHALCONE	AT5G13930.1	1.06374	0.799639	0.386641	0.0105452	0.52636	0.0284265	0.700518	0.338179	2.57114	0.0298526	4.74539	0.0049486	8.02344	0.00115084	Set 3
GT027033	66886623	Probable histone H2B.1 gb|ABE82742.1| Histone-fold/TFIID-TAF/NF-Y [Medicago truncatula] gb|ABE89530.1| Histone-fold/TFIID-TAF/NF-Y [Medicago truncatula]	Q1S9I9	HTB1 HTB1; DNA binding	AT1G07790.1	1.09728	0.605477	0.735479	0.147073	0.828275	0.140007	0.776896	0.29052	4.35335	0.00699162	5.75097	0.0163663	8.91864	0.0074044	Set 3
GT027034	66886624	No description	No hits found		None	1.88331	0.0064008	1.43322	0.086335	1.26727	0.174033	1.03421	0.777347	0.473812	0.0211041	0.416603	0.089138	0.49501	0.0599022	Set 4
GT027036	66886626	biotin synthase [Brassica rapa subsp. pekinensis]	ABI63585.1	BIOB, BIO2 BIO2 (BIOTIN AUXOTROPH 2);	AT2G43360.1	0.895569	0.329132	0.789356	0.125243	0.959762	0.548319	0.856718	0.360008	1.20703	0.253158	1.41721	0.0878994	1.8488	0.00187705	Set 2
GT027039	66886629	No description	No hits found		None	5.72919	0.00168543	3.05753	0.00303114	1.08841	0.510183	4.2167	0.00294378	0.514529	0.0205468	0.185272	0.0449595	0.130901	0.00349396	Set 4
GT027041	66886631	60S ribosomal protein L37a [Capsicum chinense]	CAI48073.1	60S ribosomal protein L37a (RPL37aB)	AT3G10950.1	0.791962	0.100853	0.66761	0.0256334	0.95874	0.201322	0.744606	0.243277	1.52088	0.018146	1.87464	0.050049	2.23498	0.0265965	Set 2
GT027045	66886635	60S ribosomal protein L4 (L1) gb|AAD32206.1|AF134732_1 60S ribosomal protein L1 [Prunus armeniaca]	Q9XF97	60S ribosomal protein L4/L1 (RPL4A)	AT3G09630.1	0.765452	0.184593	0.776256	0.196633	0.798169	0.113308	0.898076	0.456412	1.74595	0.00436681	2.00218	0.025309	3.17686	0.00556672	Set 2
GT027047	66886637	Os10g0502600 [Oryza sativa (japonica cultivar-group)] gb|AAG13629.1|AC078840_20 putative steroid membrane binding protein [Oryza sativa (japonica cultivar-group)] gb|ABB47845.2| Membrane steroid binding protein 1 putative expressed [Oryza sativa (japonica cultivar-group)] dbj|BAF26907.1| Os10g0502600 [Oryza sativa (japonica cultivar-group)]	NP_001064993.1	ATMAPR3, MSBP2, ATMP2 ATMP2 (MEMBRANE	AT3G48890.1	1.01141	0.927919	0.96498	0.646492	0.831038	0.149361	0.707874	0.0766185	0.971113	0.638845	1.19325	0.297214	1.81334	0.00947569	Set 2
GT027055	66886645	No description	No hits found		None	0.898133	0.543826	0.797903	0.0128455	0.812386	0.129597	0.747793	0.183506	1.94866	0.00567892	2.25331	0.0363434	3.87384	0.0357705	Set 2
GT027064	66886654	high mobility group protein [Cucumis sativus]	AAY26151.1	NFD3, NFD03, HMGB3 HMGB3 (HIGH MOBILITY	AT1G20696.1	0.928494	0.708865	0.778793	0.0502881	0.83013	0.179591	0.621152	0.0298801	1.23449	0.196272	1.40038	0.145609	1.82741	0.00370724	Set 3
GT027065	66886655	Os04g0610600 [Oryza sativa (japonica cultivar-group)] emb|CAE03567.2| OSJNBa0085I10.12 [Oryza sativa (japonica cultivar-group)] dbj|BAF15745.1| Os04g0610600 [Oryza sativa (japonica cultivar-group)] emb|CAH66998.1| OSIGBa0152L12.7 [Oryza sativa (indica cultivar-group)]	NP_001053831.1		None	1.16284	0.449323	1.00944	0.954541	1.23359	0.0682208	1.3951	0.238418	0.972678	0.681264	0.300956	0.000994062	0.214232	0.0199677	Set 4
GT027070	66886660	aspartic proteinase [Theobroma cacao]	CAC86004.1	aspartyl protease family protein	AT4G04460.1	0.839669	0.183614	0.938825	0.642004	0.796322	0.115854	0.598717	0.0506578	1.53792	0.0135355	1.79724	0.0937183	2.8536	0.0107787	Set 2
GT027072	66886662	Protochlorophyllide reductase chloroplast precursor (PCR) (NADPH-protochlorophyllide oxidoreductase) (POR) emb|CAA44786.1| protochlorophyllide reductase [Pisum sativum]	Q01289	PORB PORB (PROTOCHLOROPHYLLIDE	AT4G27440.1	0.65935	0.196695	0.723659	0.176477	0.829841	0.0438711	0.681664	0.247233	1.52254	0.000996011	1.50743	0.0743486	1.601	0.0679275	Set 1
GT027076	66886666	No description	No hits found		None	0.848654	0.359356	0.77871	0.268857	0.880738	0.356049	0.794147	0.181124	1.58572	0.172573	2.27887	0.0767844	2.50015	0.00326046	Set 2
GT027077	66886667	Os07g0623600 [Oryza sativa (japonica cultivar-group)] dbj|BAC79910.1| unknown protein [Oryza sativa (japonica cultivar-group)] dbj|BAF22238.1| Os07g0623600 [Oryza sativa (japonica cultivar-group)]	NP_001060324.1	similar to unknown protein [Arabidopsis	AT4G39860.1	0.836017	0.448774	0.776613	0.183503	0.817283	0.179227	0.898796	0.145834	1.90114	0.039475	1.88974	0.0127757	2.11622	0.00424616	Set 1
GT027079	66886669	unknown protein [Arabidopsis thaliana] gb|AAG52123.1|AC010556_5 putative transcription factor BTF3 (RNA polymerase B transcription factor 3); 26343-27201 [Arabidopsis thaliana] gb|AAK44068.1|AF370253_1 putative RNA polymerase B transcription factor BTF3 [Arabidopsis thaliana] gb|AAL34243.1| putative RNA polymerase B transcription factor 3 [Arabidopsis thaliana]	NP_177466.1	nascent polypeptide-associated complex	AT1G73230.1	0.911862	0.185079	0.911584	0.163564	0.986178	0.659175	0.872495	0.199657	1.30515	0.000546951	1.62543	0.0386352	2.68797	0.0266989	Set 2
GT027083	66886673	pollen-specific protein [Vitis pseudoreticulata]	ABC86745.1	SAH7 SAH7 chr4:5550560-5551256 FORWARD	AT4G08685.1	0.845414	0.207147	0.776982	0.1176	0.81368	0.0842606	0.978729	0.760797	2.84661	0.0200593	2.94168	0.00503011	3.65338	0.0102814	Set 1
GT027090	66886680	T25N20.7 [Arabidopsis thaliana]	AAF79723.1		None	2.11781	0.0251289	2.18658	0.017716	1.4722	0.0674375	1.01392	0.814724	0.239583	0.00384286	0.161928	0.000634305	0.0400938	0.00185644	Set 4
GT027091	66886681	unknown [Arabidopsis thaliana]	AAM62986.1	SWIB complex BAF60b domain-containing	AT4G34290.1	0.935063	0.756013	0.701147	0.0567864	0.831399	0.185294	0.665181	0.029085	2.40035	0.0436515	2.46774	0.045098	3.62584	0.00092036	Set 3
GT027092	66886682	hypothetical protein [Trifolium pratense] dbj|BAE71210.1| hypothetical protein [Trifolium pratense]	BAE71208.1	chloroplast nucleoid DNA-binding	AT1G09750.1	0.618716	0.0262434	0.569939	0.0603897	0.859007	0.306135	0.846441	0.362356	1.19105	0.18646	2.06583	0.0132836	2.37075	0.0163262	Set 2
GT027095	66886685	cryptochrome 1 [Nicotiana sylvestris]	ABB36796.1	BLU1, HY4, OOP2, CRY1 CRY1 (CRYPTOCHROME	AT4G08920.1	0.825968	0.136714	0.902725	0.351061	0.906918	0.201401	0.617274	0.141831	1.50792	0.0113947	2.1632	0.0480129	2.47434	0.0396152	Set 2
GT027097	66886687	unknown protein [Arabidopsis thaliana] dbj|BAB10241.1| unnamed protein product [Arabidopsis thaliana]	NP_199513.1	glycine-rich protein	AT5G47020.1	1.46788	0.130927	1.64183	0.047965	1.36254	0.0925055	0.917107	0.64847	0.629226	0.000734068	0.538109	0.0165506	0.467386	0.0561899	Set 4
GT027101	66886691	calmodulin-binding protein [Arabidopsis thaliana]	NP_565379.1	AR781 AR781 chr2:11290114-11291067	AT2G26530.1	1.87788	0.00198073	1.38412	0.0576025	2.57019	0.00498155	0.986102	0.696066	0.611494	0.0494553	0.562622	0.00642194	0.582788	0.00547438	Set 4
GT027102	66886692	Glutaredoxin; Glutaredoxin-related protein [Medicago truncatula]	ABE79609.1	CXIP2 CXIP2 (CAX-INTERACTING PROTEIN 2);	AT2G38270.1	0.924287	0.522832	0.828559	0.109879	0.951582	0.387354	0.934851	0.380535	0.991688	0.956825	1.09394	0.200484	1.67129	0.00120606	Set 2
GT027103	66886693	unknown [Solanum tuberosum]	ABB29928.1	60S ribosomal protein L18A (RPL18aC)	AT3G14600.1	0.856059	0.266535	0.90794	0.00909865	0.916904	0.341075	0.88712	0.228654	1.35159	0.0555008	1.61555	0.0817236	1.92777	0.00437219	Set 2
GT027105	66886695	No description	No hits found		None	0.869113	0.337305	0.690103	0.0254651	0.726526	0.122669	0.919035	0.400458	1.54626	0.0749606	1.71561	0.00128302	2.06712	0.0625234	Set 3
GT027108	66886698	No description	No hits found		None	0.83197	0.1635	0.775933	0.067417	0.70041	0.000888223	1.08759	0.406632	1.23226	0.00239032	1.09435	0.18428	1.22328	0.221161	Set 1
GT027109	66886699	ribosomal protein L33 [Castanea sativa]	AAK25760.1	60S ribosomal protein L35a (RPL35aA)	AT1G07070.1	0.841439	0.186226	0.841019	0.153089	0.870768	0.305937	0.942043	0.756029	1.18402	0.281645	1.62467	0.0698258	1.9774	0.000444794	Set 2
GT027112	66886702	50S ribosomal protein L12 chloroplast precursor (CL12) gb|AAB21989.1| ribosomal protein L12; CL12 [Nicotiana sylvestris]	P36688	RPL12-C RPL12-C (RIBOSOMAL PROTEIN L12-C);	AT3G27850.1	0.738815	0.212624	0.683164	0.0254846	0.792023	0.0789893	0.947699	0.656768	1.51358	0.0343714	1.81432	0.00765188	3.38645	0.0117271	Set 2
GT027130	66886720	c-type cytochrome biogenesis protein [Descurainia sophia]	AAQ95739.1	cytochrome c biogenesis protein family	AT5G54290.1	1.09205	0.186593	1.03189	0.461449	1.09787	0.0845622	1.11744	0.177047	0.856974	0.114469	0.768134	0.00902945	0.727358	0.0717928	Set 4
GT027140	66886730	SKP1 component [Medicago truncatula] gb|ABG27019.1| SKP1-like a [Medicago truncatula]	ABE93439.1	ASK2, SKP1B ASK2 (ARABIDOPSIS SKP1-LIKE	AT5G42190.1	1.37667	0.120292	1.24806	0.143757	1.07026	0.520103	1.42379	0.199764	0.692579	0.00679679	0.244774	0.00527774	0.258464	0.0215267	Set 4
GT027144	66886734	F3M18.21 [Arabidopsis thaliana]	AAF16760.1	ERF12, ATERF12 ATERF12/ERF12 (ERF domain	AT1G28360.1	0.927702	0.619501	1.61018	0.00468011	1.26432	0.0974842	1.02969	0.717206	0.504777	0.0717255	0.438679	0.00849318	0.709152	0.519423	Set 4
GT027155	66886745	CPN10 (CHAPERONIN 10) [Arabidopsis thaliana] sp|P34893|CH10_ARATH 10 kDa chaperonin (Protein CPN10) (Protein groES) gb|AAF31020.1|AC012189_2 Strong similarity to 10 KD chaperonin (protein CPN10) from Arabidopsis thaliana gb|L02843 containing Chaperonins subunit PF|00166. ESTs gb|Z29788 gb|AW004265 come from this gene gb|AAA32767.1| 10 kDa chaperonin dbj|BAA13588.2| mitochondrial chaperonin 10 [Ar…	NP_563961.1	CPN10 CPN10 (CHAPERONIN 10)	AT1G14980.1	0.586745	0.0127935	0.656328	0.0186736	0.670481	0.179023	1.08557	0.66511	3.37248	0.020418	5.13832	0.0159623	6.70162	0.00381144	Set 1
GT027164	66886754	Ser/Thr protein kinase [Lotus japonicus]	BAD95891.1	shaggy-related protein kinase theta /	AT4G00720.1	1.20587	0.356939	1.23652	0.0918748	1.21701	0.0348337	1.16341	0.183506	0.696134	0.204905	0.468908	0.0160425	0.427815	0.0198481	Set 4
GT027169	66886759	No description	No hits found		None	1.17187	0.426321	1.09949	0.202492	1.13492	0.42124	1.08816	0.687834	0.765247	0.290525	0.55136	0.00182589	0.640862	0.140511	Set 4
GT027173	66886763	putative farnesylated protein [Arabidopsis thaliana]	BAE98424.1	heavy-metal-associated domain-containing	AT5G03380.1	1.11987	0.196206	0.975206	0.869626	0.899846	0.34858	1.21584	0.024839	1.21117	0.238471	0.697332	0.021436	0.72761	0.0564121	Set 4
GT027175	66886765	Os02g0179900 [Oryza sativa (japonica cultivar-group)] dbj|BAF08001.1| Os02g0179900 [Oryza sativa (japonica cultivar-group)]	NP_001046087.1	RNA recognition motif (RRM)-containing	AT5G25060.1	1.70606	0.0473153	1.21071	0.336965	0.749331	0.0226381	2.15758	0.0230338	1.10302	0.656794	0.13182	0.00338009	0.206672	0.00189433	Set 4
GT027177	66886767	unknown protein [Oryza sativa (japonica cultivar-group)]	BAD12942.1	zinc finger (C2H2 type) family protein	AT2G36930.1	1.17648	0.101429	1.27329	0.100785	1.36434	0.0209073	1.05124	0.817651	0.689874	0.0377079	0.664358	0.201058	0.487919	0.0303694	Set 4
GT027179	66886769	Os12g0145700 [Oryza sativa (japonica cultivar-group)] gb|ABA96474.1| pyruvate kinase family protein expressed [Oryza sativa (japonica cultivar-group)] dbj|BAF29167.1| Os12g0145700 [Oryza sativa (japonica cultivar-group)]	NP_001066148.1	pyruvate kinase, putative	AT3G52990.1	0.850833	0.281363	0.912579	0.30691	0.748594	0.526181	0.646988	0.113361	1.4498	0.0316886	2.05649	0.0124128	2.61895	0.0350188	Set 3
GT027185	66886775	Ribosomal protein S3Ae [Medicago truncatula] gb|ABE88517.1| Ribosomal protein S3Ae [Medicago truncatula]	ABE82962.1	40S ribosomal protein S3A (RPS3aB)	AT4G34670.1	0.743478	0.332958	0.662186	0.00140256	0.880101	0.411436	0.650242	0.0351002	1.18697	0.224449	1.56661	0.0530259	1.99113	0.0425411	Set 2
GT027187	66886777	putative ribosomal protein L31 [Lactuca sativa]	AAP72960.1	60S ribosomal protein L31 (RPL31C)	AT5G56710.1	0.944862	0.565446	0.855769	0.0166572	0.94559	0.305443	0.898685	0.297279	1.51848	0.0156285	1.65231	0.0351614	2.26595	0.0145048	Set 2
GT027192	66886782	EMB3003; acyltransferase/ dihydrolipoyllysine-residue acetyltransferase/ protein binding [Arabidopsis thaliana] gb|AAG51893.1|AC023913_1 dihydrolipoamide S-acetyltransferase putative; 19109-21166 [Arabidopsis thaliana] gb|AAM91102.1| At1g34430/F7P12_2 [Arabidopsis thaliana] gb|AAN46796.1| At1g34430/F7P12_2 [Arabidopsis thaliana]	NP_174703.1	EMB3003 EMB3003 (EMBRYO DEFECTIVE 3003);	AT1G34430.1	1.47159	0.114361	1.36218	0.0739903	1.26858	0.0536623	1.09328	0.575309	0.636426	0.00361537	0.657185	0.00176291	0.765603	0.0475614	Set 4
GT027197	66886787	unknown protein [Arabidopsis thaliana] gb|AAF02167.1|AC009853_27 unknown protein [Arabidopsis thaliana] gb|AAK62394.1|AF386949_1 Unknown protein [Arabidopsis thaliana] gb|AAM10075.1| unknown protein [Arabidopsis thaliana] gb|AAM63932.1| unknown [Arabidopsis thaliana]	NP_566309.1	electron carrier/ iron-sulfur cluster	AT3G07480.1	0.9407	0.784446	0.649716	0.137365	0.691123	0.0487093	0.743084	0.0615091	3.00465	0.00818235	3.23903	0.00929911	4.07454	0.0103828	Set 3
GT027198	66886788	unknown protein [Arabidopsis thaliana] gb|AAD46021.1|AC007519_6 EST gb|AA605495 comes from this gene. [Arabidopsis thaliana] gb|AAK96626.1| At1g47640/F16N3_6 [Arabidopsis thaliana] gb|AAO42767.1| At1g47640/F16N3_6 [Arabidopsis thaliana] dbj|BAE99308.1| hypothetical protein [Arabidopsis thaliana]	NP_564509.1	similar to unknown [Populus trichocarpa]	AT1G47640.1	0.873163	0.549401	0.815596	0.120624	0.934785	0.185192	0.94645	0.394723	1.23198	0.332642	1.41541	0.0157675	1.74071	0.0219954	Set 2
GT027203	66886793	structural constituent of ribosome [Arabidopsis thaliana] sp|Q9FY64|RS15D_ARATH 40S ribosomal protein S15-4 emb|CAC05477.1| ribosomal protein S15-like [Arabidopsis thaliana] gb|AAK93643.1| putative ribosomal protein S15 [Arabidopsis thaliana] gb|AAM20266.1| putative ribosomal protein S15 [Arabidopsis thaliana] gb|AAM62851.1| ribosomal protein S15-like [Arabidopsis thaliana]	NP_196513.1	40S ribosomal protein S15 (RPS15D)	AT5G09510.1	0.801695	0.422039	0.717729	0.115658	0.790757	0.160403	0.681271	0.226158	1.58305	0.0373348	1.82376	0.102865	2.57017	0.00750297	Set 3
GT027209	66886799	AT5g02160 [Arabidopsis thaliana] dbj|BAC43232.1| unknown protein [Arabidopsis thaliana] gb|AAX22275.1| At5g02160 [Arabidopsis thaliana]	AAG40386.1		None	0.822598	0.00604713	0.793047	0.232253	0.924049	0.590208	0.610574	0.115435	1.11395	0.200035	1.62966	0.00710975	2.18541	0.0592425	Set 2
GT027219	66886809	3-dehydroquinate synthase [Pseudomonas fluorescens Pf-5] sp|Q4KJI8|AROB_PSEF5 3-dehydroquinate synthase gb|AAY95860.1| 3-dehydroquinate synthase [Pseudomonas fluorescens Pf-5]	YP_257595.1	3-dehydroquinate synthase, putative	AT5G66120.1	0.8778	0.397187	0.870435	0.22028	0.70248	0.137798	0.865184	0.199368	1.63388	0.00187412	1.33498	0.0247369	1.46398	0.0691236	Set 3
GT027227	66886817	unknown protein [Arabidopsis thaliana] gb|AAL32018.1|AF436836_1 AT5g35180/T25C13_60 [Arabidopsis thaliana] dbj|BAE99042.1| hypothetical protein [Arabidopsis thaliana]	NP_568526.1	similar to EDR2 (enhanced disease	AT5G35180.2	1.69225	0.0407545	1.52695	0.0999514	1.12289	0.188734	1.38299	0.314291	0.568269	0.00120284	0.1454	0.00555509	0.144281	0.0214536	Set 4
GT027238	66886828	KIWI; DNA binding / transcription coactivator [Arabidopsis thaliana] sp|O65154|KIWI_ARATH RNA polymerase II transcriptional coactivator KIWI gb|AAC08574.1| putative transcriptional co-activator [Arabidopsis thaliana] emb|CAC05451.1| putative transcriptional co-activator (KIWI) [Arabidopsis thaliana] gb|AAO44011.1| At5g09250 [Arabidopsis thaliana] dbj|BAF00036.1| putative transcriptional co-activa…	NP_196487.1	KIWI KIWI; DNA binding / transcription	AT5G09250.1	1.40884	0.183553	1.44418	0.0160777	1.2746	0.0555609	1.02846	0.906368	0.593227	0.0301028	0.508824	0.00404191	0.408923	0.00285115	Set 4
GT027239	66886829	HAD-superfamily hydrolase subfamily IA variant 1 and 3 [Pseudomonas fluorescens PfO-1] gb|ABA75266.1| HAD-superfamily hydrolase subfamily IA variant 1 and 3 [Pseudomonas fluorescens PfO-1]	YP_349257.1		None	1.27451	0.137909	1.44313	0.20076	1.24991	0.00474341	1.22628	0.425275	0.271463	0.0191187	0.213621	0.0220731	0.0659857	0.0366316	Set 4
GT027241	66886831	drought-induced protein 1 [Glycine latifolia]	AAO91809.1	chaperone protein dnaJ-related	AT5G43260.1	1.81112	0.0315827	1.01353	0.469885	1.33038	0.0867893	1.05462	0.33136	0.497773	0.044878	0.266946	0.0168734	0.461055	0.0904827	Set 4
GT027243	66886833	60S ribosomal protein L31 gb|AAF42953.1|AF237624_1 80S ribosomal protein L31 [Perilla frutescens]	Q9M573	60S ribosomal protein L31 (RPL31A)	AT2G19740.1	0.678793	0.034599	0.630417	0.0282847	0.941901	0.190504	0.90161	0.499639	1.68022	0.00379724	2.49759	0.0165671	3.14579	0.00352621	Set 2
GT027252	66886842	chaperonin 21 precursor [Lycopersicon esculentum]	AAF60293.1	CPN10, CHCPN10, ATCPN21, CPN21, CPN20	AT5G20720.1	0.876675	0.38	0.743738	0.0398743	0.857752	0.278955	0.927709	0.556391	1.14389	0.20708	1.70901	0.0260072	2.72422	7.97596e-07	Set 2
GT027254	66886844	Xaa-Pro aminopeptidase 2 [Solanum lycopersicum]	CAC59824.1	APP1, ATAPP1 ATAPP1 (aminopeptidase P1)	AT4G36760.1	1.66914	0.00710365	1.57699	0.097876	1.33734	0.070139	1.0485	0.797005	0.864975	0.102145	0.892622	0.292047	0.872525	0.109986	Set 4
GT027258	66886848	structural molecule [Arabidopsis thaliana] gb|AAN71916.1| putative proline-rich protein [Arabidopsis thaliana]	NP_567153.1	vesicle-associated membrane family	AT4G00170.1	0.851819	0.302744	0.714267	0.0344174	0.924097	0.608399	0.818364	0.0284499	1.18867	0.157211	1.22919	0.0245836	1.7797	0.0655105	Set 2
GT027267	66886857	No description	No hits found		None	0.708654	0.197471	0.696018	0.117616	0.918568	0.536786	0.674521	0.190774	1.71686	0.0672878	2.72655	0.00378459	4.31882	0.0233665	Set 2
GT027269	66886859	NADH:cytochrome b5 reductase [Vernicia fordii] gb|AAV69021.1| NADH:cytochrome b5 reductase [Vernicia fordii]	AAV69019.1	CBR1, ATCBR ATCBR (NADH:CYTOCHROME B5	AT5G17770.1	0.717585	0.259108	0.730792	0.185874	0.691804	0.185997	0.697797	0.307898	2.40167	0.0169202	3.71491	0.0161083	6.33052	0.00191279	Set 2
GT027272	66886862	peripheral-type benzodiazepine receptor [Solanum tuberosum]	CAH10765.1	benzodiazepine receptor-related	AT2G47770.1	1.49233	0.102157	1.46754	0.0880534	0.991423	0.937698	1.39124	0.0821602	0.858915	0.117608	0.155825	0.0010416	0.199482	0.00157431	Set 4
GT027276	66886866	cytochrome P450 protein CYP71E [Manihot esculenta]	AAP57704.1	CYP71B34 CYP71B34 (cytochrome P450, family	AT3G26300.1	0.642561	0.00528288	0.683049	0.311731	0.602542	0.0548425	1.01572	0.804427	1.22534	0.195513	2.11077	0.0201005	2.00697	0.0200127	Set 1
GT027277	66886867	MTD1 [Medicago truncatula]	ABE81740.1		None	1.38718	0.00813789	1.29137	0.215361	1.26692	0.326458	1.34686	0.104895	0.658686	0.0119846	0.439174	0.00908962	0.458032	0.0447537	Set 4
GT027280	66886870	No description	No hits found		None	0.663465	0.0396449	0.578781	0.0685975	0.85524	0.211516	0.623465	0.249767	1.11186	0.311759	1.49247	0.170808	2.04016	0.00902457	Set 2
GT027294	66886884	transcription regulator [Arabidopsis thaliana] dbj|BAB03048.1| unnamed protein product [Arabidopsis thaliana] gb|AAL49841.1| unknown protein [Arabidopsis thaliana] gb|AAM14177.1| unknown protein [Arabidopsis thaliana]	NP_188772.2	RNA polymerase transcriptional regulation	AT3G21350.1	1.4673	0.0345646	1.23741	0.22048	1.19285	0.454699	1.30821	0.039128	0.833567	0.255519	0.658202	0.0182789	0.73407	0.0288134	Set 4
GT027298	66886888	structural constituent of ribosome [Arabidopsis thaliana] sp|Q3E902|RS212_ARATH 40S ribosomal protein S21-2 gb|ABK32166.1| At5g27700 [Arabidopsis thaliana]	NP_198122.1	40S ribosomal protein S21 (RPS21C)	AT5G27700.1	0.779648	0.0783327	0.726419	0.0302423	0.916844	0.121799	0.943472	0.73769	1.38808	0.055265	2.08186	0.058197	2.93272	0.00724005	Set 2
GT027301	66886891	PFL (POINTED FIRST LEAVES); RNA binding / structural constituent of ribosome [Arabidopsis thaliana] ref|NP_192718.1| RPS18C (S18 RIBOSOMAL PROTEIN); RNA binding / structural constituent of ribosome [Arabidopsis thaliana] ref|NP_564434.1| RNA binding / structural constituent of ribosome [Arabidopsis thaliana] sp|P34788|RS18_ARATH 40S ribosomal protein S18 gb|AAC25506.1|AAC25506 Match to ribosomal …	NP_173692.1	40S ribosomal protein S18 (RPS18B)	AT1G34030.1	0.849623	0.345488	0.767092	0.0188024	0.906391	0.298111	0.797691	0.160044	1.27767	0.0189678	1.61901	0.0630747	2.43498	0.00572868	Set 2
GT027305	66886895	ethylene-forming-enzyme-like dioxygenase [Prunus armeniaca]	AAB88878.1	oxidoreductase, 2OG-Fe(II) oxygenase	AT1G49390.1	1.54767	0.0213952	1.12501	0.225603	1.0993	0.155334	1.08419	0.341892	0.287961	0.0023127	0.165127	0.00384465	0.121034	0.00846718	Set 4
GT027306	66886896	DnaJ-like protein [Glycine max]	AAM23263.1	DNAJ heat shock N-terminal	AT1G56300.1	1.42797	0.196811	1.48471	0.0590083	1.42882	0.0190493	1.04227	0.80651	0.255883	0.0103482	0.193135	0.00198168	0.0804258	0.00860178	Set 4
GT027308	66886898	FKBP15-1; FK506 binding / peptidyl-prolyl cis-trans isomerase [Arabidopsis thaliana] sp|Q38935|FKB21_ARATH FK506-binding protein 2-1 precursor (Peptidyl-prolyl cis-trans isomerase) (PPIase) (Rotamase) (15 kDa FKBP) (FKBP-15-1) dbj|BAB02081.1| immunophilin [Arabidopsis thaliana] gb|AAL32854.1| immunophilin [Arabidopsis thaliana] gb|AAM91160.1| immunophilin [Arabidopsis thaliana]	NP_566762.1	FKBP15-1 FKBP15-1 (FK506-binding protein	AT3G25220.1	1.43932	0.000456769	1.51685	0.0248385	1.29839	0.193592	1.20791	0.462059	0.498655	0.00506164	0.46805	0.0311697	0.486144	0.0502444	Set 4
GT027311	66886901	unknown [Arabidopsis thaliana] dbj|BAD94411.1| hypothetical protein [Arabidopsis thaliana]	AAM67318.1		None	2.35944	0.00828966	0.895618	0.521229	1.04014	0.725561	1.19205	0.344158	0.831657	0.0291607	0.658901	0.0515096	1.00155	0.986179	Set 4
GT027314	66886904	No description	No hits found		None	1.0956	0.129573	1.15798	0.154783	1.00158	0.986033	1.08463	0.270889	0.651243	0.0351138	0.465229	0.00716489	0.607921	0.0601109	Set 4
GT027327	66886917	Os01g0192000 [Oryza sativa (japonica cultivar-group)] dbj|BAB12694.1| CCCH-type zinc finger protein -like [Oryza sativa (japonica cultivar-group)] dbj|BAF04190.1| Os01g0192000 [Oryza sativa (japonica cultivar-group)]	NP_001042276.1	zinc finger (CCCH-type) family protein	AT2G19810.1	1.50322	0.251558	1.75613	0.00981931	1.42368	0.185045	1.33111	0.0725313	0.572443	0.154592	0.282518	0.00769805	0.246395	0.0158843	Set 4
GT027328	66886918	Porin eukaryotic type [Medicago truncatula]	ABE85742.1	TOM40 TOM40 (translocase of the outer	AT3G20000.1	1.51355	0.0179754	1.81373	0.0326782	1.34111	0.183634	1.09975	0.574085	0.528781	0.0332208	0.452146	0.0108345	0.29833	0.028432	Set 4
GT027344	66886934	SAR1 (SYNAPTOBREVIN-RELATED PROTEIN 1) [Arabidopsis thaliana] sp|P47192|VA722_ARATH Vesicle-associated membrane protein 722 (AtVAMP722) (Synaptobrevin-related protein 1) gb|AAL31896.1|AF419564_1 At2g33120/F25I18.14 [Arabidopsis thaliana] gb|AAC04921.1| putative synaptobrevin [Arabidopsis thaliana] gb|AAL62414.1| putative synaptobrevin [Arabidopsis thaliana] gb|AAL79587.1| At2g33120/F25I18.14 [Ara…	NP_180871.1	VAMP722, ATVAMP722, SAR1 SAR1	AT2G33120.1	1.21926	0.154222	1.17854	0.0684042	1.13725	0.152732	1.00066	0.946875	0.653137	0.00240523	0.667137	0.0137237	0.583265	0.0212592	Set 4
GT027353	66886943	No description	No hits found		None	1.41042	0.128259	1.26504	0.0521866	1.12742	0.192759	0.981766	0.887136	0.399229	0.003535	0.276736	0.00381972	0.253523	0.00151885	Set 4
GT027356	66886946	ribosomal protein S26 [Pisum sativum]	AAD47346.1	40S ribosomal protein S26 (RPS26C)	AT3G56340.1	0.823518	0.418252	0.814557	0.279488	0.808848	0.247555	0.749394	0.282889	1.25911	0.308223	1.86034	0.0821262	2.6464	0.00489236	Set 2
GT027363	66886953	No description	No hits found	histone H1, putative	AT1G06760.1	0.859629	0.246439	0.635936	0.00289217	0.937011	0.208456	0.28668	0.0341265	4.2167	0.000351724	3.20976	0.0202631	4.88067	0.000263909	Set 3
GT027364	66886954	ribosomal protein L27 [Panax ginseng]	BAA96367.1	60S ribosomal protein L27 (RPL27C)	AT4G15000.1	0.808659	0.244345	0.749225	0.0452594	0.871923	0.270276	0.818293	0.0267912	1.32722	0.037046	1.71737	0.0143344	2.47026	0.00619376	Set 2
GT027383	66886973	ripening regulated protein DDTFR8 [Lycopersicon esculentum]	AAG49030.1		None	0.840643	0.181008	0.721337	0.0366393	0.698135	0.0188393	0.824126	0.460249	1.46608	0.0155571	1.86692	0.0685526	2.1965	0.0118947	Set 3
GT027454	66887044	Ribosomal protein S11 [Medicago truncatula]	ABE90096.1	40S ribosomal protein S14 (RPS14B)	AT3G11510.1	0.867556	0.328333	0.809145	0.0711094	0.771109	0.200515	0.632455	0.0357349	1.33723	0.168715	1.91189	0.0794025	2.64721	0.00746198	Set 2
GT027458	66887048	At1g13820 [Medicago truncatula]	ABE90941.1	hydrolase, alpha/beta fold family protein	AT5G39220.1	0.473483	0.208862	0.519857	0.228163	0.584658	0.20931	0.716792	0.229725	3.37714	0.00854904	3.92421	0.00141271	4.38203	0.00126256	Set 1
GT027459	66887049	No description	No hits found		None	1.85066	0.0498805	1.29225	0.0637907	1.18737	0.279343	1.18712	0.197178	0.589053	0.00479267	0.451144	0.00508887	0.44673	0.015354	Set 4
GT027460	66887050	putative esterase D [Arabidopsis thaliana]	AAM65175.1	ATSFGH ATSFGH (ARABIDOPSIS THALIANA	AT2G41530.1	0.81361	0.164045	0.907729	0.203103	0.809466	0.115015	1.0311	0.778817	2.10161	0.018602	2.43021	0.00143436	3.11873	0.00423195	Set 1
GT027463	66887053	unknown [Solanum tuberosum]	ABB55396.1	similar to unknown protein [Arabidopsis	AT1G20225.1	1.28418	0.0258921	1.14589	0.16977	1.24691	0.0453054	0.980472	0.839054	0.568289	0.00695714	0.668936	0.00225878	0.709382	0.0159253	Set 4
GT027478	66887068	putative S-adenosylmethionine decarboxylase proenzyme [Lycopersicon pimpinellifolium] gb|AAZ85243.1| putative S-adenosylmethionine decarboxylase proenzyme [Lycopersicon pimpinellifolium] gb|AAZ85244.1| putative S-adenosylmethionine decarboxylase proenzyme [Lycopersicon pimpinellifolium] gb|AAZ85245.1| putative S-adenosylmethionine decarboxylase proenzyme [Lycopersicon pimpinellifolium] gb|AAZ8524…	AAZ85242.1	SAMDC SAMDC (S-ADENOSYLMETHIONINE	AT3G02470.1	1.13051	0.371416	0.920304	0.56217	1.30029	0.0826279	0.652517	0.0391267	0.62061	0.00553045	0.974043	0.817804	1.58777	0.0692019	Set 2
GT027482	66887072	CONSTANS-like protein 1 [Malus x domestica]	AAC99309.1	zinc finger (B-box type) family protein	AT5G24930.1	1.11159	0.366764	1.50549	0.0301749	1.1871	0.0588354	1.18115	0.183636	0.636976	0.0255244	0.550927	0.00612941	0.587442	0.000698186	Set 4
GT027496	66887086	putative permease 1 [Arabidopsis thaliana]	AAL76261.1	permease, putative	AT5G62890.2	0.732293	0.118754	0.873578	0.375881	0.751344	0.327612	0.779402	0.0424317	1.87919	0.00450541	2.18989	0.0546506	2.66138	0.0013542	Set 3
GT027498	66887088	No description	No hits found		None	1.59304	0.19852	1.8789	0.0402173	1.38626	0.346614	1.06623	0.248262	0.319669	0.177996	0.179038	0.0962979	0.198677	0.000416346	Set 4
GT027499	66887089	nucleic acid binding [Arabidopsis thaliana] emb|CAC00731.1| putative protein [Arabidopsis thaliana] gb|AAL67112.1| AT3g56680/T8M16_10 [Arabidopsis thaliana] gb|AAM51574.1| AT3g56680/T8M16_10 [Arabidopsis thaliana] gb|AAM63842.1| unknown [Arabidopsis thaliana]	NP_191227.1	nucleic acid binding	AT3G56680.1	1.40788	0.0519125	1.23895	0.208814	1.30697	0.000504328	1.00465	0.96972	0.714532	1.18512e-06	0.61553	0.0484511	0.592748	0.0379136	Set 4
GT027500	66887090	putative 24 kDa seed maturation protein-like protein [Solanum tuberosum]	ABC01908.1	BTI1 BTI1 (VIRB2-INTERACTING PROTEIN 1)	AT4G23630.1	1.35498	0.0175204	1.08003	0.352474	1.01155	0.463213	1.17188	0.144397	0.690307	0.054574	0.548579	0.0250739	0.518967	0.0141717	Set 4
GT027503	66887093	Os03g0265600 [Oryza sativa (japonica cultivar-group)] dbj|BAF11564.1| Os03g0265600 [Oryza sativa (japonica cultivar-group)]	NP_001049650.1	transformer serine/arginine-rich	AT1G07350.1	1.09146	0.49801	1.11043	0.164745	1.19778	0.0653054	1.04626	0.348217	0.741307	0.152531	0.661668	0.00237835	0.774777	0.0729145	Set 4
GT027509	66887099	unnamed protein product [Arabidopsis thaliana]	BAD43116.1	DEAD/DEAH box helicase, putative	AT4G09730.1	1.08013	0.63769	0.968027	0.724594	1.1285	0.0893947	0.952655	0.28064	0.881662	0.0356965	1.02855	0.75933	1.23957	0.00167353	Set 2
GT027510	66887100	Protein kinase [Medicago truncatula]	ABE85317.1	protein kinase family protein	AT5G24010.1	0.849747	0.307628	0.596757	0.024768	0.72834	0.0533841	0.730813	0.42009	1.60582	0.141414	2.12353	0.0278764	2.32016	0.0185893	Set 3
GT027521	66887111	No description	No hits found		None	0.970767	0.794921	0.95213	0.332706	1.02548	0.209091	0.823915	0.0447597	0.939664	0.479149	1.08936	0.200668	1.61711	0.00367534	Set 2
GT027522	66887112	No description	No hits found		None	2.1274	0.0280635	1.59323	0.0173882	1.39767	0.126148	1.00385	0.823865	0.541979	0.0679285	0.358092	0.0447684	0.274051	0.0048129	Set 4
GT027528	66887118	hydro-lyase [Arabidopsis thaliana] gb|AAC64298.1| 3-isopropylmalate dehydratase small subunit [Arabidopsis thaliana] gb|AAK59662.1| putative 3-isopropylmalate dehydratase small subunit [Arabidopsis thaliana] gb|AAL34203.1| putative 3-isopropylmalate dehydratase small subunit [Arabidopsis thaliana] gb|AAM15163.1| 3-isopropylmalate dehydratase small subunit [Arabidopsis thaliana] gb|AAM64645.1| 3-i…	NP_181837.1	aconitase C-terminal domain-containing	AT2G43090.1	0.918488	0.185856	0.769673	0.0191875	0.772142	0.0830041	0.809206	0.330173	1.38345	0.0332915	1.56639	0.112744	1.74063	0.0239489	Set 3
GT027540	66887130	unknown protein [Arabidopsis thaliana] sp|Q9SD80|TOM5_ARATH Mitochondrial import receptor subunit TOM5 homolog (Translocase of outer membrane 5 kDa subunit homolog) emb|CAB62616.1| putative protein [Arabidopsis thaliana] gb|AAR24145.1| At5g08040 [Arabidopsis thaliana] gb|AAR92288.1| At5g08040 [Arabidopsis thaliana]	NP_196421.1	TOM5 TOM5 (MITOCHONDRIAL IMPORT RECEPTOR	AT5G08040.1	0.808521	0.267041	0.692527	0.0320662	0.808609	0.0379297	0.888079	0.314199	1.26077	0.00937468	1.48621	0.0499469	1.78396	0.0337452	Set 1
GT027547	66887137	Cupredoxin [Medicago truncatula]	ABD33017.1	plastocyanin-like domain-containing	AT4G27520.1	0.401286	0.00810935	0.331466	0.0201845	0.353466	0.000906349	0.996436	0.97263	2.484	0.00876009	3.64815	0.00250568	4.59317	0.00344328	Set 1
GT027556	66887146	Os06g0219400 [Oryza sativa (japonica cultivar-group)] dbj|BAF19075.1| Os06g0219400 [Oryza sativa (japonica cultivar-group)]	NP_001057161.1	similar to unknown protein [Arabidopsis	AT1G22460.1	0.711699	0.268371	0.667289	0.189166	0.913459	0.336603	0.718968	0.0377889	1.33549	0.10056	1.5786	0.0448517	1.6764	0.000324598	Set 2
GT027562	66887152	protein binding / zinc ion binding [Arabidopsis thaliana] ref|NP_001032031.1| protein binding / zinc ion binding [Arabidopsis thaliana] dbj|BAA96996.1| unnamed protein product [Arabidopsis thaliana]	NP_199627.1	tropomyosin-related	AT5G48160.1	1.43967	0.0404241	1.25004	0.0390225	1.27576	0.0514951	1.03063	0.800808	0.878449	0.0877168	0.669332	0.0312562	0.678606	0.0194378	Set 4
GT027578	66887168	unknown protein [Arabidopsis thaliana] emb|CAC01777.1| proline-rich protein [Arabidopsis thaliana] gb|AAO00788.1| proline-rich protein [Arabidopsis thaliana] gb|AAU94434.1| At5g15780 [Arabidopsis thaliana]	NP_197082.1	pollen Ole e 1 allergen and extensin	AT5G15780.1	2.38243	0.00778657	1.9926	0.0137258	1.75811	0.0230932	1.02928	0.463687	0.809378	0.328938	0.573545	0.0404985	0.720019	0.181146	Set 4
GT027607	66887197	Os02g0126700 [Oryza sativa (japonica cultivar-group)] dbj|BAD08019.1| putative small nuclear ribonucleoprotein polypeptide E [Oryza sativa (japonica cultivar-group)] dbj|BAF07668.1| Os02g0126700 [Oryza sativa (japonica cultivar-group)]	NP_001045754.1	small nuclear ribonucleoprotein E,	AT2G18740.1	0.812619	0.196655	0.861708	0.00559903	0.965964	0.564446	0.871141	0.341249	1.28643	0.133327	1.57501	0.121297	1.92019	0.00810183	Set 2
GT027624	66887214	cytosolic ascorbate peroxidase [Fragaria x ananassa] gb|AAD43336.1| cytosolic ascorbate peroxidase [Fragaria x ananassa]	AAB95222.1	MEE6, CS1, APX1 APX1 (ASCORBATE PEROXIDASE	AT1G07890.7	0.54336	0.0574874	0.50832	0.0228076	0.467524	0.00151309	1.01318	0.91565	1.97468	0.0139797	2.44838	0.0147923	3.74347	0.00132938	Set 1
GT027630	66887220	unknown protein [Arabidopsis thaliana] dbj|BAB08620.1| unnamed protein product [Arabidopsis thaliana] gb|AAK82502.1| AT5g66780/MUD21_2 [Arabidopsis thaliana] gb|AAL62014.1| AT5g66780/MUD21_2 [Arabidopsis thaliana]	NP_201479.1	similar to unknown [Ammopiptanthus	AT5G66780.1	2.03671	0.015885	1.30378	0.206038	0.979579	0.899699	1.62779	0.127851	0.961473	0.885381	0.218129	0.00228814	0.190466	0.0116106	Set 4
GT027666	66887256	Leucine-rich repeat; Leucine-rich repeat ribonuclease inhibitor subtype; Leucine-rich repeat cysteine-containing subtype [Medicago truncatula]	ABE93295.1	leucine-rich repeat family protein	AT1G15740.1	1.31155	0.215252	1.32553	0.168427	1.17033	0.227165	1.41111	0.106851	0.753424	0.0264119	0.245007	0.00784308	0.157643	0.0106632	Set 4
GT027680	66887270	unknown protein [Arabidopsis thaliana] gb|AAM65880.1| unknown [Arabidopsis thaliana] dbj|BAC43313.1| unknown protein [Arabidopsis thaliana] gb|AAO50462.1| unknown protein [Arabidopsis thaliana]	NP_566161.1	hydroxyproline-rich glycoprotein family	AT3G02120.1	0.096306	0.00242289	0.095864	0.124329	0.0466589	no replicates	0.219045	0.274007	1.39763	0.184123	1.8744	0.141046	3.40077	0.0173222	Set 1
GT027682	66887272	putative protein [Arabidopsis thaliana]	CAB77588.1		None	1.5337	0.0500262	1.32134	0.201884	1.05968	0.679733	1.22964	0.0960536	0.581162	0.0150371	0.35484	0.00399306	0.519401	0.00180022	Set 4
GT027688	66887278	14-3-3 protein [Populus x canescens]	AAD27823.2	GF14 OMEGA, GRF2 GRF2 (GENERAL REGULATORY	AT1G78300.1	0.872658	0.442116	0.58536	0.0175978	0.565766	0.0985532	0.741163	0.0610902	1.85942	0.0472432	1.80777	0.0209444	2.54838	0.0031173	Set 3
GT027694	66887284	ribosomal protein L3B [Nicotiana tabacum]	AAQ96336.1	RPL3B, ARP2 ARP2/RPL3B (ARABIDOPSIS	AT1G61580.1	0.669556	0.0333667	0.742099	0.193014	0.868246	0.0606863	0.883811	0.273805	1.54914	0.00504963	1.91035	0.0313645	2.24019	0.0204513	Set 1
GT027703	66887293	NAD-dependent epimerase/dehydratase [Medicago truncatula]	ABE78360.1	flavin reductase-related	AT2G34460.1	1.38239	0.00819761	1.28326	0.218494	1.17838	0.472988	0.932299	0.639883	0.720981	0.151305	0.775847	0.0317994	1.15391	0.474225	Set 4
GT027715	66887305	No description	No hits found		None	1.16192	0.312651	0.922032	0.333461	0.729611	0.104932	1.35461	0.236351	1.34018	0.0212361	0.4669	0.00129887	0.874259	0.824891	Set 4
GT027734	66887324	protein binding [Arabidopsis thaliana]	NP_975007.1	BT4 BT4 (BTB AND TAZ DOMAIN PROTEIN 4);	AT5G67480.1	1.25914	0.142746	1.32646	0.0994566	2.3068	0.0647012	1.15767	0.456273	0.661987	0.132503	0.609039	0.0991575	0.607242	0.00757134	Set 4
GT027741	66887331	subtilisin-like protease [Arachis hypogaea]	AAY54007.1	SLP3 SLP3 (Subtilisin-like serine protease	AT2G19170.1	0.647569	0.0689438	0.606318	0.0178859	0.696955	0.00334922	1.18556	0.477272	4.55366	0.0052872	4.80665	0.00883421	5.46554	0.000238569	Set 1
GT027745	66887335	Nucleoside diphosphate kinase 2 chloroplast precursor (Nucleoside diphosphate kinase II) (NDK II) (NDP kinase II) (NDPK II) [Contains: Nucleoside diphosphate kinase 2 high-molecular-weight; Nucleoside diphosphate kinase 2 low-molecular-weight] dbj|BAA02018.1| nucleoside diphosphate kinase II [Spinacia oleracea]	Q01402	NDPK1A, NDPK IA IA, NDPK IA, NDPK2 NDPK2	AT5G63310.1	0.845601	0.182483	0.798185	0.165998	1.01436	0.611977	0.860563	0.0490165	1.46112	0.0541847	2.39624	0.0153926	4.27198	0.00755955	Set 2
GT027746	66887336	putative dihydroflavonol reductase [Ipomoea trifida] dbj|BAF36324.1| hypothetical protein [Ipomoea trifida]	AAS79591.1	AXS2 AXS2 (UDP-D-APIOSE/UDP-D-XYLOSE	AT1G08200.1	0.738625	0.131142	0.515071	0.0112631	0.603275	0.0190336	1.21698	0.199164	1.51648	0.0313157	1.31429	0.215058	1.18978	0.26614	Set 1
GT027767	66887357	metal ion binding [Arabidopsis thaliana] gb|AAK62653.1| AT5g14910/F2G14_30 [Arabidopsis thaliana] gb|AAL06982.1| AT5g14910/F2G14_30 [Arabidopsis thaliana] gb|AAM63286.1| unknown [Arabidopsis thaliana]	NP_568306.1	heavy-metal-associated domain-containing	AT5G14910.1	0.771672	0.00979498	0.731596	0.19329	0.951486	0.423759	0.909012	0.459334	1.35871	0.37446	2.63644	0.0245505	3.82528	0.0185129	Set 2
GT027783	66887373	Os05g0349500 [Oryza sativa (japonica cultivar-group)] gb|AAV44064.1| unknown protein [Oryza sativa (japonica cultivar-group)] gb|AAV44112.1| unknown protein [Oryza sativa (japonica cultivar-group)] dbj|BAF17185.1| Os05g0349500 [Oryza sativa (japonica cultivar-group)]	NP_001055271.1	Ran-binding protein 1 domain-containing	AT1G52380.1	1.11283	0.436237	1.19882	0.136626	1.09355	0.348803	1.17513	0.00814341	0.827934	0.0159919	0.796588	0.107428	0.950593	0.213232	Set 4
GT027799	66887389	phospholipase C [Arabidopsis thaliana] emb|CAB37525.1| putative protein [Arabidopsis thaliana] emb|CAB80533.1| putative protein [Arabidopsis thaliana] gb|AAL49931.1| AT4g38690/F20M13_250 [Arabidopsis thaliana] gb|AAM10267.1| AT4g38690/F20M13_250 [Arabidopsis thaliana]	NP_195581.1	1-phosphatidylinositol	AT4G38690.1	1.37783	0.0355422	1.28736	0.0345065	1.12667	0.0424754	0.897596	0.557765	0.185364	0.00208552	0.153907	0.00102461	0.0541628	0.00349465	Set 4
GT027809	66887399	phosphoribulokinase [Pisum sativum]	CAA72118.1	PRK PRK (PHOSPHORIBULOKINASE); ATP binding	AT1G32060.1	1.4031	0.0536756	1.1287	0.511946	1.09464	0.481713	0.896244	0.191348	0.634491	0.00285239	0.695851	0.0131687	1.45789	0.216829	Set 4
GT027831	66887421	Heat shock protein DnaJ N-terminal [Medicago truncatula]	ABE83776.1	DNAJ heat shock N-terminal	AT2G18465.1	0.84986	0.142306	0.901177	0.119598	0.813589	0.165126	1.11622	0.627975	1.3995	0.0787518	1.31987	0.00378936	1.4502	0.186281	Set 1
GT027845	66887435	No description	No hits found		None	0.821072	0.0525679	0.789881	0.186482	0.757983	0.214617	0.693171	0.209214	1.52293	0.0340884	1.55065	0.09381	1.72356	0.00663202	Set 3
GT027846	66887436	clp-like energy-dependent protease [Fritillaria agrestis]	AAC04810.1	NCLPP1, NCLPP6, CLPP6 CLPP6 (Clp protease	AT1G11750.1	0.831331	0.0842212	0.678472	0.0642855	0.742307	0.24724	0.58722	0.199359	1.31556	0.105818	1.61546	0.0421168	2.84898	0.000964922	Set 2
GT027853	66887443	putative U3 snoRNP protein IMP4 [Oryza sativa (japonica cultivar-group)]	BAC99390.1	IMP4 IMP4 chr1:23668708-23670906 REVERSE	AT1G63780.1	1.89625	0.0284968	1.20426	0.150445	0.753907	0.050007	1.79694	0.00506769	1.0404	0.678427	0.540594	0.052762	0.642348	0.0514537	Set 4
GT027857	66887447	CBL-interacting protein kinase 22 [Populus trichocarpa]	ABJ91228.1	PKS18, SnRK3.6, CIPK20 CIPK20	AT5G45820.1	1.96467	0.00756059	1.65607	0.0253744	1.1189	0.184792	0.982458	0.845479	0.462748	0.100178	0.379065	0.00761975	0.370917	0.0228677	Set 4
GT027870	66887460	putative aminotransferase [Arabidopsis thaliana]	AAM67247.1	aminotransferase class I and II family	AT1G77670.1	0.871145	0.395568	0.513028	0.0271651	0.543421	0.227668	0.738406	0.184523	2.43222	0.0189903	3.38353	0.00938	4.96918	0.0219296	Set 3
GT027874	66887464	No description	No hits found		None	1.45974	0.0479591	1.553	0.00621596	1.17433	0.312538	1.17162	0.191495	0.504158	0.00496942	0.45174	0.00919234	0.425171	0.000275111	Set 4
GT027880	66887470	thioredoxin peroxidase [Capsicum annuum]	AAL35363.2	TPX1 TPX1 (THIOREDOXIN-DEPENDENT	AT1G65980.1	0.880627	0.197283	0.91487	0.568426	0.770103	0.142363	0.933438	0.137348	2.69108	0.00478596	2.80954	0.0477132	3.33385	0.00416013	Set 3
GT027887	66887477	Nucleoside diphosphate kinase 4 chloroplast precursor (Nucleoside diphosphate kinase IV) (NDK IV) (NDP kinase IV) (NDPK IV) (Nucleoside diphosphate kinase III) gb|AAL91136.1| nucleoside diphosphate kinase III [Spinacia oleracea]	Q8RXA8	NDPK3 NDPK3 (NUCLEOSIDE DIPHOSPHATE KINASE	AT4G11010.1	1.04444	0.488583	0.852986	0.0776459	0.837228	0.172397	0.63716	0.104456	1.26369	0.0712136	1.3771	0.0200773	2.03197	0.00011248	Set 3
GT027893	66887483	Similar to gb|AJ001706 NAD-dependent glyceraldehyde-3-phosphate dehydrogenase (GapCp1) from Pinus sylvestris and is a member of the PF|00044 glyceraldehyde 3-phosphate dehydrogenase family. ESTs gb|H37679 gb|R83939 and gb|R30214 come from this gene. [Arabidopsis thaliana]	AAD34682.1	GAPCP-2 GAPCP-2;	AT1G16300.1	0.702996	0.23367	0.451658	0.0127048	0.592803	0.0980303	1.00701	0.857594	1.66355	0.047738	1.89476	0.0156374	2.25578	0.0344285	Set 1
GT027895	66887485	ribosomal protein L2-like [Solanum tuberosum]	ABB55374.1	60S ribosomal protein L8 (RPL8C)	AT4G36130.1	0.738113	0.234375	0.719996	0.0049597	0.849486	0.191755	0.910362	0.153447	1.95403	0.0126328	2.19756	0.00812957	3.44421	0.00517097	Set 2
GT027909	66887499	catalytic/ hydrolase [Arabidopsis thaliana] dbj|BAA97483.1| ripening-related protein-like; hydrolase-like [Arabidopsis thaliana] gb|AAL49914.1| putative ripening-related protein [Arabidopsis thaliana] gb|AAM20379.1| putative ripening protein [Arabidopsis thaliana]	NP_851223.1	haloacid dehalogenase-like hydrolase	AT5G59480.1	2.26739	0.0164537	0.841731	0.125627	0.79433	0.0252271	0.917814	0.148334	2.20987	0.0294961	1.01427	0.683879	1.50711	0.13392	Set 3
GT027911	66887501	putative early light induced protein [Arachis hypogaea]	AAO33591.1	ELIP, ELIP1 ELIP1 (EARLY LIGHT-INDUCABLE	AT3G22840.1	1.29012	0.0972455	0.860259	0.365574	1.03575	0.638486	3.11944	0.0678215	0.837028	0.33203	0.43241	0.00950156	0.996276	0.986364	Set 4
GT027913	66887503	oligopeptide transporter OPT family protein [Musa acuminata]	ABF70152.1	ATOPT4 ATOPT4 (oligopeptide transporter 4);	AT5G64410.1	0.708983	0.163632	0.945083	0.830177	0.981309	0.934386	0.463807	0.00147232	0.928871	0.768091	1.07323	0.348696	1.12804	0.244347	Set 2
GT027922	66887512	aquaporin-like protein [Ipomoea nil]	AAS55867.2		None	0.676594	0.0562284	0.915838	0.0061346	0.853943	0.0761435	0.965459	0.530554	1.91143	0.0280119	1.89925	0.0185009	2.04032	0.0796129	Set 1
GT027924	66887514	nonclathrin coat protein zeta1-COP [Solanum lycopersicum]	BAA92781.1	clathrin adaptor complex small chain	AT4G08520.1	0.866012	0.396549	0.565595	0.0734964	0.764399	0.00269491	0.890584	0.387979	1.92221	0.0136248	2.50131	0.0208129	3.28673	0.00541748	Set 3
GT027937	66887527	Os07g0631100 [Oryza sativa (japonica cultivar-group)] sp|Q8LHP0|ELOF1_ORYSA Transcription elongation factor 1 homolog dbj|BAC10134.1| unknown protein [Oryza sativa (japonica cultivar-group)] dbj|BAF22274.1| Os07g0631100 [Oryza sativa (japonica cultivar-group)]	NP_001060360.1	Identical to Transcription elongation	AT5G46030.1	1.344	0.134391	1.08768	0.422138	1.20546	0.0575997	1.08644	0.644608	0.737406	0.071168	0.605488	0.0177283	0.604173	0.00808399	Set 4
GT027939	66887529	lipid transfer protein	AAA33933.1	protease inhibitor/seed storage/lipid	AT1G48750.1	0.733048	0.179024	0.661548	0.0957912	0.643739	0.0401579	1.02448	0.564125	1.8302	0.0282494	1.66997	0.0254097	2.04829	0.0175097	Set 1
GT027940	66887530	Ubiquinol-cytochrome c reductase complex ubiquinone-binding protein QP-C (Ubiquinol-cytochrome c reductase complex 8.2 kDa protein) emb|CAA55862.1| ubiquinol--cytochrome c reductase [Solanum tuberosum] prf||2107179A cytochrome c oxidase:SUBUNIT=8.2kD	P46269	ubiquinol-cytochrome C reductase complex	AT3G10860.1	0.850751	0.197331	0.697039	0.0132469	0.878281	0.116228	0.931542	0.627891	1.59653	0.0379288	2.04043	0.011549	3.05769	0.0195328	Set 2
GT027943	66887533	putative chalcone isomerase 4 [Glycine max]	AAT94362.1	chalcone-flavanone isomerase family	AT5G05270.1	0.977394	0.932537	0.87717	0.151097	0.778732	0.236606	0.767106	0.00405357	0.963782	0.719017	1.39727	0.183954	1.93659	0.0160196	Set 2
GT027944	66887534	No description	No hits found		None	1.07215	0.183656	1.01513	0.0707736	0.998695	0.978471	0.723152	0.0611508	0.807913	0.00571195	1.00107	0.993117	0.89327	0.601653	Set 4
GT027954	66887544	B2 protein emb|CAA51078.1| B2 protein [Daucus carota]	P37707	similar to unknown protein [Arabidopsis	AT5G42050.1	2.78692	0.00782451	1.41204	0.232438	1.52486	0.320784	2.05195	0.0196358	0.588563	0.08069	0.184673	0.000394282	0.255085	0.00715599	Set 4
GT027957	66887547	heat shock protein 70 [Cucumis sativus]	CAB72130.1	HSP70 HSP70 (heat shock protein 70); ATP	AT3G12580.1	0.787809	0.371917	0.631125	0.0266217	0.535508	0.00881513	1.43434	0.174509	0.992708	0.970748	1.18007	0.389614	2.10409	0.0124355	Set 1
GT027965	66887555	putative ripening-related protein [Vitis vinifera]	CAB85625.1	invertase/pectin methylesterase inhibitor	AT5G62350.1	1.32545	0.134767	1.16491	0.109017	1.09803	0.307271	1.11156	0.387113	0.830839	0.188629	0.421444	0.00909577	0.317096	0.0198696	Set 4
GT027970	66887560	unknown protein [Arabidopsis thaliana] emb|CAA18225.1| putative protein [Arabidopsis thaliana] emb|CAB79500.1| putative protein [Arabidopsis thaliana]	NP_194375.1		None	1.40156	0.186096	1.3483	0.118437	1.27782	0.135523	1.17857	0.343029	0.725003	0.0908605	0.592446	0.019129	0.611424	0.00291096	Set 4
GT027983	66887573	GSDL-motif lipase [Agave americana]	AAS75127.1	GDSL-motif lipase/hydrolase family	AT4G28780.1	0.0257878	no replicates			0.0400686	no replicates	0.143416	0.126445	0.879051	0.249693	1.43804	0.177571	4.46521	0.00227358	Set 1
GT027992	66887582	conserved hypothetical protein [Medicago truncatula]	ABE78682.1	similar to unnamed protein product [Vitis	AT1G55280.1	1.2138	0.258465	1.33873	0.0549431	1.26022	0.138333	0.965128	0.703691	0.170852	0.00584372	0.110113	0.00663486	0.0293211	0.00224696	Set 4
GT027993	66887583	enoyl-CoA-hydratase [Avicennia marina]	AAF01467.1		None	2.8091	0.00583764	1.27394	0.186024	1.40835	0.0325762	0.700366	0.0520291	0.568083	0.159739	0.821202	0.417607	0.632026	0.272875	Set 4
GT027996	66887586	Os03g0254900 [Oryza sativa (japonica cultivar-group)] dbj|BAF11503.1| Os03g0254900 [Oryza sativa (japonica cultivar-group)]	NP_001049589.1	zinc finger (C3HC4-type RING finger)	AT3G09770.1	1.33013	0.141184	1.36688	0.082867	1.16377	0.267762	1.10329	0.536461	0.534891	0.00151892	0.376663	0.0131095	0.406019	0.000761391	Set 4
GT028006	66887596	putative 7-transmembrane G-protein-coupled receptor [Solanum chacoense]	AAF75794.1	GCL1 GCL1 (GCR2-LIKE 1); catalytic	AT5G65280.1	1.60786	0.00539452	1.99804	0.00950381	1.41606	0.0389363	0.985382	0.758537	0.466813	0.00254115	0.435637	0.0170842	0.384146	0.00271135	Set 4
GT028007	66887597	ADR11 [Glycine max]	CAA49341.1	protease inhibitor/seed storage/lipid	AT2G10940.1	0.487079	0.128655	0.301974	0.0104964	0.492849	0.141034	0.960394	0.840738	11.8643	0.00197475	19.2866	0.00021877	36.1118	0.00213542	Set 1
GT028012	66887602	structural constituent of ribosome [Arabidopsis thaliana] sp|Q940B0|RL183_ARATH 60S ribosomal protein L18-3 gb|AAL07220.1| putative 60S ribosomal protein [Arabidopsis thaliana] gb|AAM67529.1| putative 60S ribosomal protein [Arabidopsis thaliana] gb|AAN31854.1| putative 60S ribosomal protein [Arabidopsis thaliana]	NP_198137.1	60S ribosomal protein L18 (RPL18C)	AT5G27850.1	0.921105	0.152172	0.941527	0.227541	0.917165	0.0824065	0.932825	0.512048	1.7518	0.00499146	2.30725	0.0283524	2.68751	0.00324116	Set 3
GT028016	66887606	Phenylalanine ammonia-lyase 1 gb|AAC78457.1| phenylalanine ammonia-lyase; PAL1 [Prunus avium]	O64963	PAL1 PAL1 (PHE AMMONIA LYASE 1);	AT2G37040.1	1.18755	0.560698	0.606413	0.00397508	0.591221	0.0112577	0.678188	0.143732	2.69586	0.0129302	5.97937	0.00228603	7.17185	0.00452678	Set 3
GT028021	66887611	Os04g0515300 [Oryza sativa (japonica cultivar-group)] emb|CAE02348.2| OSJNBb0072M01.9 [Oryza sativa (japonica cultivar-group)] emb|CAE01917.2| OSJNBb0070J16.13 [Oryza sativa (japonica cultivar-group)] dbj|BAF15224.1| Os04g0515300 [Oryza sativa (japonica cultivar-group)] emb|CAH67629.1| OSIGBa0140J09.10 [Oryza sativa (indica cultivar-group)]	NP_001053310.1	60S ribosomal protein L14 (RPL14A)	AT2G20450.1	0.787801	0.302694	0.74871	0.0682102	0.905781	0.261971	0.702106	0.0540561	1.14739	0.061508	1.43642	0.0907508	1.95336	0.0027702	Set 2
GT028034	66887624	SNF5 homolog BSH [Arabidopsis thaliana]	AAB47766.1		None	0.886714	0.312024	0.906132	0.265913	0.882964	0.360228	0.817062	0.00158802	1.50422	0.0105008	1.82538	0.0247515	2.17141	0.0155999	Set 3
GT028042	66887632	No description	No hits found		None	0.739109	0.222449	0.782233	0.191803	0.651116	0.112769	0.995759	0.981325	1.83447	0.00870221	1.90953	0.0326831	2.49042	0.0149757	Set 1
GT028049	66887639	early tobacco anther 1 [Nicotiana tabacum]	AAO43000.1	Identical to Uncharacterized protein	AT5G48480.1	0.719222	0.0331578	0.817984	0.352661	0.874421	0.0163202	0.876207	0.2053	2.32855	0.0066272	2.97506	0.0357494	2.64599	0.0369904	Set 1
GT028060	66887650	NAC family protein [Prunus mume]	BAE48667.1	ANAC002, ATAF1 ATAF1 (Arabidopsis NAC	AT1G01720.1	2.10683	0.0157348	1.25051	0.194031	2.28828	0.0441984	1.02706	0.658503	0.208062	0.0101933	0.121744	0.00215393	0.103797	0.00338796	Set 4
GT028062	66887652	unknown protein [Arabidopsis thaliana] gb|AAD32278.2| hypothetical protein [Arabidopsis thaliana]	NP_565731.1	oxidoreductase/ transition metal ion	AT2G31940.1	1.36212	0.177182	1.35717	0.270683	0.747887	0.017548	2.28668	0.0122257	1.06833	0.716577	0.359889	0.000348782	0.422451	0.000155872	Set 4
GT028065	66887655	proteasome subunit [Medicago sativa]	CAA96517.1	PAC1 PAC1 (20S proteasome alpha subunit	AT3G22110.1	0.98879	0.904249	0.824436	0.049907	0.88118	0.230585	0.908619	0.221154	2.06904	0.0018458	2.69484	0.0196386	3.4003	0.0060898	Set 3
GT028069	66887659	unknown protein [Arabidopsis thaliana] emb|CAB62107.1| putative protein [Arabidopsis thaliana] dbj|BAC41992.1| unknown protein [Arabidopsis thaliana] gb|AAO64820.1| At3g49990 [Arabidopsis thaliana]	NP_190568.1	similar to unnamed protein product [Vitis	AT3G49990.1	1.19433	0.316724	1.3404	0.0731093	1.32128	0.0760792	1.21356	0.325613	0.380702	0.000961031	0.358221	0.00979607	0.44409	0.0297699	Set 4
GT028072	66887662	ribosomal protein L3 [Lycopersicon esculentum]	AAR17783.1	EMB2207, RPL3A ARP1 (ARABIDOPSIS RIBOSOMAL	AT1G43170.2	0.748147	0.0840445	0.817894	0.185459	0.943861	0.159066	0.958396	0.653931	1.54849	0.0193788	2.15398	0.0140511	2.40172	0.0125866	Set 1
GT028075	66887665	rof1 [Arabidopsis thaliana]	AAB82061.1	ROF1 ROF1 (ROTAMASE FKBP 1); FK506 binding	AT3G25230.1	0.899132	0.373051	0.883684	0.28083	0.673107	0.0934063	0.717238	0.116061	1.1353	0.0815487	1.47507	0.0424673	1.73416	0.00297514	Set 3
GT028080	66887670	No description	No hits found		None	0.735475	0.0572604	0.826879	0.423005	0.854121	0.0216872	0.951626	0.383266	1.69662	0.00248326	2.46028	0.0294426	2.68802	0.0157077	Set 1
GT028111	66887701	No description	No hits found		None	1.16042	0.371121	1.24639	0.00836678	1.2828	0.184689	1.31135	0.0628634	0.604658	0.00943771	0.475776	0.00353965	0.422415	0.0231879	Set 4
GT028119	66887709	geranylgeranyl pyrophosphate synthase [Croton sublyratus]	BAA86284.1	GGPS1 GGPS1 (GERANYLGERANYL PYROPHOSPHATE	AT4G36810.1	0.695629	0.318881	0.496864	0.0134934	0.733849	0.33506	0.616595	0.0317949	1.34206	0.103868	1.89865	0.0122729	2.91398	0.0197568	Set 2
GT028122	66887712	nucleic acid binding / zinc ion binding [Arabidopsis thaliana] gb|AAF40452.1|AC004809_10 ESTs gb|N65605 gb|N38087 gb|T20485 gb|T13726 gb|N38339 gb|F15440 and gb|N97201 come from this gene. [Arabidopsis thaliana] gb|AAL32687.1| Unknown protein [Arabidopsis thaliana] gb|AAM65971.1| unknown [Arabidopsis thaliana] gb|AAN15466.1| Unknown protein [Arabidopsis thaliana]	NP_563718.1	ubiquitin-associated (UBA)/TS-N	AT1G04850.1	1.30529	0.185981	1.32313	0.198582	1.41754	0.106066	1.24474	0.294555	0.52186	0.0494413	0.487824	0.0122418	0.380991	0.0224048	Set 4
GT028128	66887718	protein kinase C binding / zinc ion binding [Arabidopsis thaliana] gb|AAN86189.1| putative protein kinase C inhibitor [Arabidopsis thaliana]	NP_567038.1	zinc-binding protein, putative / protein	AT3G56490.1	0.807671	0.016715	0.829854	0.199471	0.843809	0.235991	0.757073	0.507772	1.07487	0.650385	1.85357	0.032562	2.37457	0.00669112	Set 2
GT028148	66887738	unknown [Gymnadenia conopsea]	ABD66514.1	similar to unknown protein [Arabidopsis	AT4G29850.1	1.3678	0.154164	1.02559	0.739838	0.909653	0.287576	1.24056	0.0161505	1.10009	0.0619179	0.465778	0.0142097	0.595326	0.0139121	Set 4
GT028150	66887740	MFP1 attachment factor 1 [Glycine max]	AAF63659.1	WPP1 WPP1 (WPP domain protein 1)	AT5G43070.1	0.836998	0.279737	0.729509	0.0195009	0.726249	0.0213443	0.933507	0.366538	2.7391	0.00151023	2.63035	0.0126007	3.16134	0.00198138	Set 1
GT028151	66887741	hypothetical protein MtrDRAFT_AC141113g10v1 [Medicago truncatula]	ABE94618.1	similar to unknown protein [Arabidopsis	AT4G09830.1	1.10116	0.405999	1.30151	0.153677	1.12986	0.183611	0.980766	0.795707	0.509724	0.00226211	0.385154	0.000699624	0.471797	0.00706332	Set 4
