# Supplementary material for: Candidate genes associated with bud dormancy release in blackcurrant (Ribes nigrum L.)
Source: BMC Plant Biol. 2010 Sep 14;10:202. doi: 10.1186/1471-2229-10-202 (PMC2956551; doi:10.1186/1471-2229-10-202)
Supplement: Additional file 2 — GO term enrichment within four main gene clusters. AmiGO Term Enrichment was used to identify annotation groups significantly enriched in each of the four gene cluster sets (Figure 2) compared to the background whole microarray set. Only significantly enriched terms (see Methods) are shown. [file 1471-2229-10-202-S2.XLSX]

## Sheet: set 1
Biological Process
GO Term	P-value	Sample frequency	Background frequency	Genes
GO:0006412 translation	0.0157	31/213 (14.6%)	141/2074 (6.8%)	RPL3B AT2G43460.1 emb2386 AT5G39850 AT5G57290.1 AT1G67430.1 AT2G40010.1 AT4G18100.1 AT1G07070.1 AT5G24510.1 AT1G70600.1 AT4G31985.1 AT3G52580 AT1G26910 ARS27A RPS11-BETA AT3G14600.1 AT5G04800.1 AT3G04920.1 RPS15A RPL23AB AT4G27090.1 AT4G39200 AT2G33370.1 AT2G32060 AT1G26880.1 AT3G57490 EIF3K AT3G13580.1 ATBBC1 ARP1
GO:0019538 protein metabolic process	0.0339	55/213 (25.8%)	325/2074 (15.7%)	RPL3B AT2G43460.1 emb2386 AT5G39850 CPN10 AT1G24510.1 AT3G54400.1 AT2G18465 AT5G57290.1 AT1G67430.1 AT3G60210.1 AT2G40010.1 AT4G18100.1 AT1G07070.1 AT5G24510.1 AT1G70600.1 AT4G31985.1 SLP3 AT2G05920.1 HSC70-1 AT3G52580 AT1G26910 ARS27A AT5G07030.1 CRK PBG1 RPS11-BETA AT1G25510.1 AT3G14600.1 AT3G14240.1 AT5G04800.1 AT3G04920.1 RPS15A ROC2 FKBP12 RPL23AB RPT6A HSP70 AT4G27090.1 CDPK6 PAB1 BIP1 AT4G…
Cellular Component
GO Term	P-value	Sample frequency	Background frequency	Genes
GO:0022626 cytosolic ribosome	0.000123	26/213 (12.2%)	86/2074 (4.1%)	RPL3B AT2G43460.1 emb2386 AT5G39850 AT1G67430.1 AT4G18100.1 AT1G70600.1 HSC70-1 AT3G52580 ARS27A PBG1 RPS11-BETA AT3G14600.1 AT3G12390.1 AT3G04920.1 RPS15A RPL23AB AT4G27090.1 PAB1 AT4G39200 AT2G32060 CPN60A AT3G57490 AT3G13580.1 ATBBC1 ARP1
GO:0030312 external encapsulating structure	0.000238	25/213 (11.7%)	83/2074 (4.0%)	TUB2 AT3G54400.1 VDAC2 SLP3 AT2G05920.1 HSC70-1 LTP3 AT5G56590.1 ARS27A PHT3;1 AT5G62890.1 AT5G07030.1 sks4 SDH1-1 RPS15A HSP70 EXGT-A4 BIP1 AT2G28790 APX1 TUA6 ARPN LP1 ATBBC1 ARP1
GO:0005840 ribosome	0.000472	28/213 (13.1%)	103/2074 (5.0%)	RPL3B AT2G43460.1 emb2386 AT5G39850 AT1G67430.1 AT4G18100.1 AT1G70600.1 HSC70-1 AT3G52580 AT1G26910 ARS27A PBG1 RPS11-BETA AT3G14600.1 AT3G12390.1 AT5G04800.1 AT3G04920.1 RPS15A RPL23AB AT4G27090.1 PAB1 AT4G39200 AT2G32060 CPN60A AT3G57490 AT3G13580.1 ATBBC1 ARP1
GO:0030529 ribonucleoprotein complex	0.00163	29/213 (13.6%)	115/2074 (5.5%)	RPL3B AT2G43460.1 emb2386 AT5G39850 AT1G67430.1 AT4G18100.1 AT2G03870 AT1G70600.1 HSC70-1 AT3G52580 AT1G26910 ARS27A PBG1 RPS11-BETA AT3G14600.1 AT3G12390.1 AT5G04800.1 AT3G04920.1 RPS15A RPL23AB AT4G27090.1 PAB1 AT4G39200 AT2G32060 CPN60A AT3G57490 AT3G13580.1 ATBBC1 ARP1
GO:0005618 cell wall	0.00238	23/213 (10.8%)	81/2074 (3.9%)	TUB2 AT3G54400.1 VDAC2 AT2G05920.1 HSC70-1 LTP3 AT5G56590.1 ARS27A PHT3;1 AT5G62890.1 AT5G07030.1 sks4 SDH1-1 RPS15A HSP70 EXGT-A4 BIP1 AT2G28790 APX1 TUA6 LP1 ATBBC1 ARP1
GO:0005576 extracellular region	0.0177	18/213 (8.5%)	61/2074 (2.9%)	AT3G54400.1 ATEXPA14 AT2G10940.1 PDF1 SLP3 HSC70-1 LTP3 NDPK1 EXGT-A4 AXS2 SFGH LAC14 CPN60A ARPN ENODL2 LP1 ATMS1 MDH
GO:0044445 cytosolic part	0.0347	14/213 (6.6%)	42/2074 (2.0%)	RPL3B emb2386 AT5G39850 MOD1 AT3G52580 ARS27A RPS11-BETA RPS15A RPL23AB AT4G39200 AT2G32060 AT3G57490 ATBBC1 ARP1
GO:0005829 cytosol	0.0352	26/213 (12.2%)	113/2074 (5.4%)	RPL3B emb2386 AT5G39850 NTRA SHM4 MOD1 HSC70-1 AT3G52580 ARS27A ACBP6 AGO1 RPS11-BETA AT5G43830 RPS15A ROC2 RPL23AB HSP70 AT4G39200 APX1 AT2G32060 TUA6 AT3G57490 ATTRX1 ATBBC1 ATMS1 ARP1
Molecular Function
GO Term	P-value	Sample frequency	Background frequency	Genes
GO:0003735 structural constituent of ribosome	0.000162	30/213 (14.1%)	110/2074 (5.3%)	RPL3B AT2G43460.1 emb2386 AT5G39850 AT5G57290.1 AT1G67430.1 AT2G40010.1 AT4G18100.1 AT1G07070.1 AT5G24510.1 AT1G70600.1 AT4G31985.1 AT3G52580 AT1G26910 ARS27A RPS11-BETA AT3G14600.1 AT5G04800.1 AT3G04920.1 RPS15A RPL23AB AT4G27090.1 AT4G39200 AT2G33370.1 AT2G32060 AT1G26880.1 AT3G57490 AT3G13580.1 ATBBC1 ARP1
GO:0005198 structural molecule activity	0.000428	33/213 (15.5%)	133/2074 (6.4%)	RPL3B AT2G43460.1 emb2386 AT5G39850 TUB2 AT5G57290.1 AT1G67430.1 AT2G40010.1 AT2G20760.1 AT4G18100.1 AT1G07070.1 AT5G24510.1 AT1G70600.1 AT4G31985.1 AT3G52580 AT1G26910 ARS27A RPS11-BETA AT3G14600.1 AT5G04800.1 AT3G04920.1 RPS15A RPL23AB AT4G27090.1 AT4G39200 AT2G33370.1 AT2G32060 TUA6 AT1G26880.1 AT3G57490 AT3G13580.1 ATBBC1 ARP1

## Sheet: set 2
Biological Process
GO Term	P-value	Sample frequency	Background frequency	Genes
GO:0006412 translation	5.47e-28	56/152 (36.8%)	141/2074 (6.8%)	AT3G13120.1 RPS17 STV1 AT3G53740.1 AT5G39850 AT3G47370.1 RPL27 AT1G67430.1 AT3G56340.1 AT5G55140.1 RPS9 AT4G15000.1 AT2G33450.1 AT1G15250.1 AT1G07070.1 AT5G24510.1 ATL5 AT3G09630.1 AT1G18540.1 AT4G29390.1 AT4G01310.1 AT4G31985.1 AT3G44010.1 AT3G06680.1 AT1G68590.1 AT2G20450.1 AT3G10950.1 AT5G02610.1 AT5G61170.1 RPL12-C AT5G27700.1 ATRPS13A emb1473 RPS11-BETA AT3G14600.1 PRPL11 AT5G56710.1 AT2G197…
GO:0044267 cellular protein metabolic process	2.77e-13	61/152 (40.1%)	300/2074 (14.5%)	AT3G13120.1 RPS17 STV1 AT3G53740.1 AT5G39850 AT3G47370.1 CRY1 RPL27 CYP20-2 AT1G67430.1 AT3G56340.1 AT5G55140.1 RPS9 AT4G15000.1 AT2G33450.1 AT1G15250.1 AT1G07070.1 AT5G24510.1 ATL5 AT3G09630.1 AT1G18540.1 AT4G29390.1 AT4G01310.1 AT4G31985.1 AT3G44010.1 AT3G06680.1 AT1G68590.1 AT2G20450.1 AT3G10950.1 AT5G02610.1 AT5G61170.1 RPL12-C AT5G27700.1 ATRPS13A emb1473 RPS11-BETA AT3G14600.1 PRPL11 AT5G56…
GO:0034645 cellular macromolecule biosynthetic process	2.91e-13	56/152 (36.8%)	257/2074 (12.4%)	AT3G13120.1 RPS17 STV1 AT3G53740.1 AT5G39850 AT3G47370.1 RPL27 AT1G67430.1 AT3G56340.1 AT5G55140.1 RPS9 AT4G15000.1 AT2G33450.1 AT1G15250.1 AT1G07070.1 AT5G24510.1 ATL5 AT3G09630.1 AT1G18540.1 AT4G29390.1 AT4G01310.1 AT4G31985.1 AT3G44010.1 AT3G06680.1 AT1G68590.1 AT2G20450.1 AT3G10950.1 AT5G02610.1 AT5G61170.1 RPL12-C AT5G27700.1 ATRPS13A emb1473 RPS11-BETA AT3G14600.1 PRPL11 AT5G56710.1 AT2G197…
GO:0009059 macromolecule biosynthetic process	3.53e-13	56/152 (36.8%)	258/2074 (12.4%)	AT3G13120.1 RPS17 STV1 AT3G53740.1 AT5G39850 AT3G47370.1 RPL27 AT1G67430.1 AT3G56340.1 AT5G55140.1 RPS9 AT4G15000.1 AT2G33450.1 AT1G15250.1 AT1G07070.1 AT5G24510.1 ATL5 AT3G09630.1 AT1G18540.1 AT4G29390.1 AT4G01310.1 AT4G31985.1 AT3G44010.1 AT3G06680.1 AT1G68590.1 AT2G20450.1 AT3G10950.1 AT5G02610.1 AT5G61170.1 RPL12-C AT5G27700.1 ATRPS13A emb1473 RPS11-BETA AT3G14600.1 PRPL11 AT5G56710.1 AT2G197…
GO:0019538 protein metabolic process	8.92e-13	63/152 (41.4%)	325/2074 (15.7%)	AT3G13120.1 RPS17 STV1 AT3G53740.1 AT5G39850 AT3G47370.1 CRY1 RPL27 CYP20-2 AT1G67430.1 AT3G56340.1 AT5G55140.1 RPS9 AT4G15000.1 AT2G33450.1 AT1G15250.1 AT1G07070.1 AT5G24510.1 ATL5 AT3G09630.1 AT1G18540.1 AT4G29390.1 AT4G01310.1 AT4G31985.1 AT3G44010.1 AT3G06680.1 AT1G68590.1 AT2G20450.1 AT3G10950.1 AT5G02610.1 AT5G61170.1 RPL12-C AT5G27700.1 ATRPS13A emb1473 RPS11-BETA AT3G14600.1 PRPL11 AT5G56…
GO:0010467 gene expression	1.03e-12	58/152 (38.2%)	281/2074 (13.5%)	AT3G13120.1 RPS17 STV1 AT3G53740.1 AT5G39850 AT3G47370.1 RPL27 AT1G67430.1 AT3G56340.1 AT5G55140.1 RPS9 AT4G15000.1 AT2G33450.1 AT1G15250.1 AT1G07070.1 AT5G24510.1 ATL5 AT3G09630.1 AT1G18540.1 AT4G29390.1 AT4G01310.1 AT4G31985.1 AT3G44010.1 AT3G06680.1 AT1G68590.1 AT2G20450.1 AT3G10950.1 AT5G02610.1 AT5G61170.1 RPL12-C AT5G27700.1 ATRPS13A emb1473 RPS11-BETA AT3G14600.1 AT1G55140.1 PRPL11 AT5G567…
GO:0044249 cellular biosynthetic process	2.13e-11	69/152 (45.4%)	404/2074 (19.5%)	AT3G13120.1 RPS17 OASB STV1 AT3G53740.1 AT5G39850 AT3G47370.1 RPL27 AT1G67430.1 AT3G56340.1 TIM AT5G55140.1 RPS9 AT4G15000.1 AT2G33450.1 AT1G15250.1 AT1G07070.1 AT5G24510.1 ATL5 AT3G09630.1 AT1G18540.1 AT4G29390.1 AT4G01310.1 AT4G31985.1 AT3G44010.1 AT3G06680.1 AT1G68590.1 AT2G20450.1 AT3G10950.1 AT5G02610.1 AT5G61170.1 RPL12-C AT5G27700.1 ATRPS13A emb1473 RPS11-BETA AT3G14600.1 PRPL11 AT5G56710.…
GO:0009058 biosynthetic process	9.04e-11	70/152 (46.1%)	425/2074 (20.5%)	AT3G13120.1 RPS17 OASB GAPA STV1 AT3G53740.1 AT5G39850 AT3G47370.1 RPL27 AT1G67430.1 AT3G56340.1 TIM AT5G55140.1 RPS9 AT4G15000.1 AT2G33450.1 AT1G15250.1 AT1G07070.1 AT5G24510.1 ATL5 AT3G09630.1 AT1G18540.1 AT4G29390.1 AT4G01310.1 AT4G31985.1 AT3G44010.1 AT3G06680.1 AT1G68590.1 AT2G20450.1 AT3G10950.1 AT5G02610.1 AT5G61170.1 RPL12-C AT5G27700.1 ATRPS13A emb1473 RPS11-BETA AT3G14600.1 PRPL11 AT5G5…
GO:0044237 cellular metabolic process	9.97e-07	90/152 (59.2%)	748/2074 (36.1%)	AT3G13120.1 RPS17 PSAE-2 OASB GAPA STV1 AT3G53740.1 AT5G39850 AT3G47370.1 CRY1 RPL27 CYP20-2 AT1G67430.1 AT3G56340.1 TIM AT5G55140.1 RPS9 AT4G15000.1 AT2G33450.1 AT1G15250.1 PSAL AT1G07070.1 AT5G24510.1 ATL5 LHCA4 PSAN AT3G09630.1 AT1G18540.1 AT4G29390.1 AT4G01310.1 AT4G31985.1 AT3G44010.1 AT3G06680.1 AT1G68590.1 AT2G20450.1 AT3G10950.1 AT5G02610.1 ATCBR AT5G61170.1 RPL12-C AT5G27700.1 ATRPS13A e…
GO:0044260 cellular macromolecule metabolic process	5.24e-05	63/152 (41.4%)	473/2074 (22.8%)	AT3G13120.1 RPS17 STV1 AT3G53740.1 AT5G39850 AT3G47370.1 CRY1 RPL27 CYP20-2 AT1G67430.1 AT3G56340.1 AT5G55140.1 RPS9 AT4G15000.1 AT2G33450.1 AT1G15250.1 AT1G07070.1 AT5G24510.1 ATL5 AT3G09630.1 AT1G18540.1 AT4G29390.1 AT4G01310.1 AT4G31985.1 AT3G44010.1 AT3G06680.1 AT1G68590.1 AT2G20450.1 AT3G10950.1 AT5G02610.1 AT5G61170.1 RPL12-C AT5G27700.1 ATRPS13A emb1473 RPS11-BETA AT3G14600.1 AT1G55140.1 P…
GO:0008152 metabolic process	0.000143	95/152 (62.5%)	881/2074 (42.5%)	AT3G13120.1 RPS17 PSAE-2 OASB GAPA STV1 AT3G53740.1 AT5G39850 AT3G47370.1 CRY1 RPL27 CYP20-2 AT1G67430.1 AT3G56340.1 TIM AT5G55140.1 RPS9 AT4G15000.1 AT2G33450.1 AT1G15250.1 PSAL AT1G07070.1 AT5G24510.1 ATL5 LHCA4 PSAN AT3G09630.1 AT1G18540.1 AT4G29390.1 AT4G01310.1 AT4G31985.1 AT3G44010.1 AT3G06680.1 AT1G68590.1 AT2G20450.1 AT3G10950.1 AT5G02610.1 ATCBR AT5G61170.1 RPL12-C AT5G27700.1 ATRPS13A e…
GO:0043170 macromolecule metabolic process	0.000189	65/152 (42.8%)	511/2074 (24.6%)	AT3G13120.1 RPS17 STV1 AT3G53740.1 AT5G39850 AT3G47370.1 CRY1 RPL27 CYP20-2 AT1G67430.1 AT3G56340.1 AT5G55140.1 RPS9 AT4G15000.1 AT2G33450.1 AT1G15250.1 AT1G07070.1 AT5G24510.1 ATL5 AT3G09630.1 AT1G18540.1 AT4G29390.1 AT4G01310.1 AT4G31985.1 AT3G44010.1 AT3G06680.1 AT1G68590.1 AT2G20450.1 AT3G10950.1 AT5G02610.1 AT5G61170.1 RPL12-C AT5G27700.1 ATRPS13A emb1473 RPS11-BETA AT3G14600.1 AT1G55140.1 P…
GO:0015979 photosynthesis	0.000838	13/152 (8.6%)	38/2074 (1.8%)	PSAE-2 GAPA TIM PSAL LHCA4 PSAN CLPP6 PSAO PSBY PSBP-1 LHCA1 PSAD-2 LHCB6
GO:0044238 primary metabolic process	0.00111	79/152 (52.0%)	704/2074 (33.9%)	AT3G13120.1 RPS17 OASB GAPA STV1 AT3G53740.1 AT5G39850 AT3G47370.1 CRY1 RPL27 CYP20-2 AT1G67430.1 AT3G56340.1 TIM AT5G55140.1 RPS9 AT4G15000.1 AT2G33450.1 AT1G15250.1 AT1G07070.1 AT5G24510.1 ATL5 AT3G09630.1 AT1G18540.1 AT4G29390.1 AT4G01310.1 AT4G31985.1 AT3G44010.1 AT3G06680.1 AT1G68590.1 AT2G20450.1 AT3G10950.1 AT5G02610.1 AT5G61170.1 RPL12-C AT5G27700.1 ATRPS13A emb1473 RPS11-BETA LTL1 AT3G14…
GO:0009987 cellular process	0.00313	97/152 (63.8%)	958/2074 (46.2%)	AT3G13120.1 RPS17 PSAE-2 OASB GAPA STV1 AT3G53740.1 AT5G39850 AT3G47370.1 CRY1 RPL27 CYP20-2 AT1G67430.1 AT3G56340.1 TIM AT5G55140.1 RPS9 AT4G15000.1 AT2G33450.1 VIT1 AT1G15250.1 PSAL AT4G24920.1 AT1G07070.1 AT5G24510.1 ATL5 NDPK2 LHCA4 PSAN AT3G09630.1 AT1G18540.1 AT4G29390.1 AT4G01310.1 AT4G31985.1 AT3G44010.1 AT3G06680.1 AT1G68590.1 AT2G20450.1 AT3G10950.1 AT5G02610.1 ATCBR VMA10 AT5G61170.1 R…
Cellular Component
GO Term	P-value	Sample frequency	Background frequency	Genes
GO:0005840 ribosome	2.55e-15	37/152 (24.3%)	103/2074 (5.0%)	RPS17 STV1 AT3G53740.1 AT5G39850 AT3G47370.1 RPL27 AT1G67430.1 AT3G56340.1 AT5G55140.1 RPS9 AT4G15000.1 ATL5 AT3G09630.1 AT1G18540.1 AT4G01310.1 AT5G02610.1 AT5G61170.1 RPL12-C ATRPS13A emb1473 RPS11-BETA AT3G14600.1 PRPL11 AT5G56710.1 AT2G19740.1 AT1G34030 RPL16B AT4G39200 RPS6 AT3G11510 AT4G34670 AT4G36130.1 AT2G09990 RPL15 AT2G19730.1 AT3G57490 AT3G05560.1
GO:0030529 ribonucleoprotein complex	2.28e-14	38/152 (25.0%)	115/2074 (5.5%)	RPS17 STV1 AT3G53740.1 AT5G39850 AT3G47370.1 RPL27 AT1G67430.1 AT3G56340.1 AT5G55140.1 RPS9 AT4G15000.1 ATL5 AT3G09630.1 AT1G18540.1 AT4G01310.1 AT5G02610.1 AT5G61170.1 RPL12-C ATRPS13A emb1473 RPS11-BETA AT3G14600.1 PRPL11 AT5G56710.1 AT2G19740.1 AT1G34030 AT2G18740 RPL16B AT4G39200 RPS6 AT3G11510 AT4G34670 AT4G36130.1 AT2G09990 RPL15 AT2G19730.1 AT3G57490 AT3G05560.1
GO:0032991 macromolecular complex	1.78e-13	59/152 (38.8%)	280/2074 (13.5%)	RPS17 PSAE-2 STV1 AT3G53740.1 AT5G39850 AT3G47370.1 AT3G10860 RPL27 AT1G67430.1 AT3G56340.1 AT5G55140.1 RPS9 AT4G15000.1 PSAL ATL5 LHCA4 PSAN AT3G09630.1 AT1G18540.1 AT4G01310.1 AT5G02610.1 VMA10 AT5G61170.1 RPL12-C ATRPS13A emb1473 RPS11-BETA AT3G14600.1 CLPP6 AT5G47890 PRPL11 PSAO AT5G56710.1 AT2G19740.1 AT1G34030 PSBY AT2G18740 PSBP-1 RPL16B AT4G39200 PAD2 LHCA1 RPS6 AT3G11510 AT4G34670 AT1G51…
GO:0022626 cytosolic ribosome	2.13e-13	32/152 (21.1%)	86/2074 (4.1%)	RPS17 STV1 AT3G53740.1 AT5G39850 AT3G47370.1 AT1G67430.1 AT3G56340.1 RPS9 AT4G15000.1 ATL5 AT3G09630.1 AT1G18540.1 AT4G01310.1 AT5G02610.1 AT5G61170.1 ATRPS13A RPS11-BETA AT3G14600.1 PRPL11 AT5G56710.1 AT2G19740.1 AT1G34030 RPL16B AT4G39200 RPS6 AT3G11510 AT4G34670 AT4G36130.1 AT2G09990 AT2G19730.1 AT3G57490 AT3G05560.1
GO:0044444 cytoplasmic part	8.83e-13	102/152 (67.1%)	754/2074 (36.4%)	PTAC17 AT3G13120.1 RPS17 PSAE-2 OASB GAPA STV1 AT2G37220 AT3G53740.1 AT5G39850 AT3G47370.1 AT3G10860 RPL27 FLN1 MAPR3 CYP20-2 AT1G67430.1 AT3G56340.1 TIM AT5G55140.1 AT4G09730.1 RPS9 AT4G15000.1 AT2G33450.1 VIT1 PSAL ATL5 AT1G67280.1 NDPK2 LHCA4 PSAN AT3G09630.1 AT1G18540.1 AT4G01310.1 AT1G68590.1 AT2G20450.1 AT5G02610.1 ATCBR AT5G60390 VMA10 AT5G61170.1 ADK1 RPL12-C ATRPS13A emb1473 RPS11-BETA A…
GO:0005737 cytoplasm	3.71e-12	105/152 (69.1%)	807/2074 (38.9%)	PTAC17 AT3G13120.1 RPS17 PSAE-2 OASB GAPA STV1 AT2G37220 AT3G53740.1 AT5G39850 AT3G47370.1 AT3G10860 CRY1 RPL27 FLN1 MAPR3 CYP20-2 AT1G67430.1 AT3G56340.1 TIM AT5G55140.1 AT4G09730.1 RPS9 AT4G15000.1 AT2G33450.1 VIT1 PSAL ATL5 AT1G67280.1 NDPK2 LHCA4 PSAN AT3G09630.1 AT1G18540.1 AT4G01310.1 AT1G68590.1 AT2G20450.1 AT5G02610.1 ATCBR AT5G60390 VMA10 AT5G61170.1 ADK1 RPL12-C ATRPS13A emb1473 RPS11-B…
GO:0043228 non-membrane-bounded organelle	2.46e-11	45/152 (29.6%)	190/2074 (9.2%)	PTAC17 RPS17 STV1 AT3G53740.1 AT5G39850 AT3G47370.1 RPL27 FLN1 AT1G67430.1 AT3G56340.1 AT5G55140.1 RPS9 AT4G15000.1 ATL5 AT3G09630.1 AT1G18540.1 AT4G29390.1 AT4G01310.1 AT5G02610.1 AT5G61170.1 RPL12-C ATRPS13A emb1473 RPS11-BETA AT3G14600.1 LOS1 PRPL11 AT5G56710.1 AT2G19740.1 AT1G34030 RPL16B AT4G39200 RPS6 AT3G11510 AT4G34670 AT2G33370.1 AT4G36130.1 AT2G09990 RPL15 AT1G26880.1 AT2G19730.1 AT3G57…
GO:0043232 intracellular non-membrane-bounded organelle	2.46e-11	45/152 (29.6%)	190/2074 (9.2%)	PTAC17 RPS17 STV1 AT3G53740.1 AT5G39850 AT3G47370.1 RPL27 FLN1 AT1G67430.1 AT3G56340.1 AT5G55140.1 RPS9 AT4G15000.1 ATL5 AT3G09630.1 AT1G18540.1 AT4G29390.1 AT4G01310.1 AT5G02610.1 AT5G61170.1 RPL12-C ATRPS13A emb1473 RPS11-BETA AT3G14600.1 LOS1 PRPL11 AT5G56710.1 AT2G19740.1 AT1G34030 RPL16B AT4G39200 RPS6 AT3G11510 AT4G34670 AT2G33370.1 AT4G36130.1 AT2G09990 RPL15 AT1G26880.1 AT2G19730.1 AT3G57…
GO:0044446 intracellular organelle part	1.33e-10	70/152 (46.1%)	428/2074 (20.6%)	PTAC17 RPS17 PSAE-2 OASB GAPA STV1 AT2G37220 AT5G39850 AT3G47370.1 AT3G10860 RPL27 MAPR3 CYP20-2 AT1G67430.1 TIM AT5G55140.1 RPS9 VIT1 PSAL ATL5 AT1G67280.1 NDPK2 LHCA4 PSAN AT3G09630.1 AT4G29390.1 AT4G01310.1 AT1G68590.1 RPL12-C ATRPS13A emb1473 RPS11-BETA CPN20 CLPP6 LOS1 PRPL11 AT1G34030 DXR HDS PSBY PSBP-1 CLPR4 AT3G11630 AT1G11430.1 RPL16B AT4G39200 LHCA1 RPS6 AT3G11510 AT4G34670 AT1G51400 A…
GO:0044422 organelle part	1.33e-10	70/152 (46.1%)	428/2074 (20.6%)	PTAC17 RPS17 PSAE-2 OASB GAPA STV1 AT2G37220 AT5G39850 AT3G47370.1 AT3G10860 RPL27 MAPR3 CYP20-2 AT1G67430.1 TIM AT5G55140.1 RPS9 VIT1 PSAL ATL5 AT1G67280.1 NDPK2 LHCA4 PSAN AT3G09630.1 AT4G29390.1 AT4G01310.1 AT1G68590.1 RPL12-C ATRPS13A emb1473 RPS11-BETA CPN20 CLPP6 LOS1 PRPL11 AT1G34030 DXR HDS PSBY PSBP-1 CLPR4 AT3G11630 AT1G11430.1 RPL16B AT4G39200 LHCA1 RPS6 AT3G11510 AT4G34670 AT1G51400 A…
GO:0044435 plastid part	6.07e-10	45/152 (29.6%)	206/2074 (9.9%)	PTAC17 RPS17 PSAE-2 OASB GAPA AT2G37220 RPL27 MAPR3 CYP20-2 TIM RPS9 PSAL AT1G67280.1 NDPK2 LHCA4 PSAN AT4G01310.1 AT1G68590.1 RPL12-C emb1473 CPN20 CLPP6 PRPL11 DXR HDS PSBY PSBP-1 CLPR4 AT3G11630 AT1G11430.1 LHCA1 AT1G51400 AT5G14910.1 ALB1 GUN5 RPL15 LHCB4.2 RBP31 CXIP2 ATRABE1B PSAD-2 AT5G54600.1 ACP4 PTAC14 LHCB6
GO:0043226 organelle	1.13e-09	107/152 (70.4%)	894/2074 (43.1%)	PTAC17 AT3G13120.1 RPS17 PSAE-2 OASB GAPA STV1 AT2G37220 AT3G53740.1 AT5G39850 AT3G47370.1 AT3G10860 CRY1 RPL27 FLN1 MAPR3 CYP20-2 AT1G67430.1 AT3G56340.1 TIM AT5G55140.1 AT4G09730.1 RPS9 AT4G15000.1 AT2G33450.1 VIT1 PSAL ATL5 AT1G67280.1 NDPK2 LHCA4 PSAN AT3G09630.1 AT1G18540.1 AT4G29390.1 AT4G01310.1 AT1G68590.1 AT2G20450.1 AT5G02610.1 ATCBR AT5G60390 VMA10 AT5G61170.1 ADK1 RPL12-C ATRPS13A emb…
GO:0043229 intracellular organelle	1.13e-09	107/152 (70.4%)	894/2074 (43.1%)	PTAC17 AT3G13120.1 RPS17 PSAE-2 OASB GAPA STV1 AT2G37220 AT3G53740.1 AT5G39850 AT3G47370.1 AT3G10860 CRY1 RPL27 FLN1 MAPR3 CYP20-2 AT1G67430.1 AT3G56340.1 TIM AT5G55140.1 AT4G09730.1 RPS9 AT4G15000.1 AT2G33450.1 VIT1 PSAL ATL5 AT1G67280.1 NDPK2 LHCA4 PSAN AT3G09630.1 AT1G18540.1 AT4G29390.1 AT4G01310.1 AT1G68590.1 AT2G20450.1 AT5G02610.1 ATCBR AT5G60390 VMA10 AT5G61170.1 ADK1 RPL12-C ATRPS13A emb…
GO:0009536 plastid	5.53e-09	64/152 (42.1%)	396/2074 (19.1%)	PTAC17 AT3G13120.1 RPS17 PSAE-2 OASB GAPA AT2G37220 RPL27 FLN1 MAPR3 CYP20-2 TIM AT4G09730.1 RPS9 AT2G33450.1 PSAL ATL5 AT1G67280.1 NDPK2 LHCA4 PSAN AT3G09630.1 AT1G18540.1 AT4G01310.1 AT1G68590.1 RPL12-C emb1473 CPN20 AT1G55140.1 CLPP6 LOS1 PRPL11 PSAO AT2G19740.1 DXR HDS PSBY YLMG2 PSBP-1 CLPR4 AT3G11630 AT1G11430.1 PAD2 LHCA1 RPS6 AT1G51400 AT5G14910.1 ALB1 GUN5 AT3G18680.1 RPL15 LHCB4.2 AT1G2…
GO:0044434 chloroplast part	1.08e-08	42/152 (27.6%)	197/2074 (9.5%)	PTAC17 RPS17 PSAE-2 OASB GAPA RPL27 MAPR3 CYP20-2 TIM RPS9 PSAL AT1G67280.1 NDPK2 LHCA4 PSAN AT4G01310.1 AT1G68590.1 RPL12-C emb1473 CPN20 CLPP6 PRPL11 DXR HDS PSBY PSBP-1 CLPR4 AT1G11430.1 LHCA1 AT1G51400 AT5G14910.1 ALB1 GUN5 RPL15 LHCB4.2 RBP31 CXIP2 ATRABE1B PSAD-2 AT5G54600.1 ACP4 LHCB6
GO:0033279 ribosomal subunit	1.15e-08	19/152 (12.5%)	43/2074 (2.1%)	RPS17 STV1 AT5G39850 AT5G55140.1 RPS9 ATL5 RPL12-C ATRPS13A RPS11-BETA PRPL11 AT1G34030 RPL16B AT4G39200 RPS6 AT3G11510 AT4G34670 AT2G09990 RPL15 AT3G57490
GO:0009507 chloroplast	1.37e-08	62/152 (40.8%)	383/2074 (18.5%)	PTAC17 AT3G13120.1 RPS17 PSAE-2 OASB GAPA RPL27 FLN1 MAPR3 CYP20-2 TIM AT4G09730.1 RPS9 AT2G33450.1 PSAL ATL5 AT1G67280.1 NDPK2 LHCA4 PSAN AT3G09630.1 AT1G18540.1 AT4G01310.1 AT1G68590.1 RPL12-C emb1473 CPN20 AT1G55140.1 CLPP6 LOS1 PRPL11 PSAO AT2G19740.1 DXR HDS PSBY YLMG2 PSBP-1 CLPR4 AT1G11430.1 PAD2 LHCA1 RPS6 AT1G51400 AT5G14910.1 ALB1 GUN5 AT3G18680.1 RPL15 LHCB4.2 AT1G26880.1 AT2G19730.1 R…
GO:0009532 plastid stroma	3.17e-08	30/152 (19.7%)	111/2074 (5.4%)	PTAC17 RPS17 OASB GAPA RPL27 CYP20-2 TIM RPS9 AT1G67280.1 NDPK2 AT4G01310.1 RPL12-C emb1473 CPN20 CLPP6 PRPL11 DXR HDS PSBY PSBP-1 CLPR4 AT1G11430.1 AT5G14910.1 RPL15 RBP31 CXIP2 ATRABE1B AT5G54600.1 ACP4 PTAC14
GO:0009570 chloroplast stroma	5.09e-08	29/152 (19.1%)	106/2074 (5.1%)	PTAC17 RPS17 OASB GAPA RPL27 CYP20-2 TIM RPS9 AT1G67280.1 NDPK2 AT4G01310.1 RPL12-C emb1473 CPN20 CLPP6 PRPL11 DXR HDS PSBY PSBP-1 CLPR4 AT1G11430.1 AT5G14910.1 RPL15 RBP31 CXIP2 ATRABE1B AT5G54600.1 ACP4
GO:0009579 thylakoid	9.75e-08	27/152 (17.8%)	95/2074 (4.6%)	PSAE-2 GAPA RPL27 MAPR3 CYP20-2 TIM PSAL AT1G67280.1 NDPK2 LHCA4 PSAN AT1G68590.1 RPL12-C emb1473 CPN20 CLPP6 PSAO PSBY PSBP-1 LHCA1 AT1G51400 AT5G14910.1 LHCB4.2 RBP31 ATRABE1B PSAD-2 LHCB6
GO:0044424 intracellular part	2.31e-07	109/152 (71.7%)	986/2074 (47.5%)	PTAC17 AT3G13120.1 RPS17 PSAE-2 OASB GAPA STV1 AT2G37220 AT3G53740.1 AT5G39850 AT3G47370.1 AT3G10860 CRY1 RPL27 FLN1 MAPR3 CYP20-2 AT1G67430.1 AT3G56340.1 TIM AT5G55140.1 AT4G09730.1 RPS9 AT4G15000.1 AT2G33450.1 VIT1 PSAL ATL5 AT1G67280.1 NDPK2 LHCA4 PSAN AT3G09630.1 AT1G18540.1 AT4G29390.1 AT4G01310.1 AT1G68590.1 AT2G20450.1 AT5G02610.1 ATCBR AT5G60390 VMA10 AT5G61170.1 ADK1 RPL12-C ATRPS13A emb…
GO:0044445 cytosolic part	7.94e-07	17/152 (11.2%)	42/2074 (2.0%)	RPS17 STV1 AT5G39850 RPS9 ATL5 ATRPS13A RPS11-BETA PRPL11 AT1G34030 RPL16B AT4G39200 RPS6 AT3G11510 AT4G34670 PFD6 AT2G09990 AT3G57490
GO:0044436 thylakoid part	1.35e-06	22/152 (14.5%)	72/2074 (3.5%)	PSAE-2 GAPA MAPR3 CYP20-2 PSAL AT1G67280.1 LHCA4 PSAN AT1G68590.1 RPL12-C CPN20 PSAO PSBY PSBP-1 LHCA1 AT1G51400 AT5G14910.1 LHCB4.2 RBP31 ATRABE1B PSAD-2 LHCB6
GO:0034357 photosynthetic membrane	1.42e-06	21/152 (13.8%)	66/2074 (3.2%)	PSAE-2 GAPA MAPR3 CYP20-2 PSAL LHCA4 PSAN AT1G68590.1 RPL12-C CPN20 PSAO PSBY PSBP-1 LHCA1 AT1G51400 AT5G14910.1 LHCB4.2 RBP31 ATRABE1B PSAD-2 LHCB6
GO:0005622 intracellular	1.65e-06	109/152 (71.7%)	1012/2074 (48.8%)	PTAC17 AT3G13120.1 RPS17 PSAE-2 OASB GAPA STV1 AT2G37220 AT3G53740.1 AT5G39850 AT3G47370.1 AT3G10860 CRY1 RPL27 FLN1 MAPR3 CYP20-2 AT1G67430.1 AT3G56340.1 TIM AT5G55140.1 AT4G09730.1 RPS9 AT4G15000.1 AT2G33450.1 VIT1 PSAL ATL5 AT1G67280.1 NDPK2 LHCA4 PSAN AT3G09630.1 AT1G18540.1 AT4G29390.1 AT4G01310.1 AT1G68590.1 AT2G20450.1 AT5G02610.1 ATCBR AT5G60390 VMA10 AT5G61170.1 ADK1 RPL12-C ATRPS13A emb…
GO:0009526 plastid envelope	3.88e-06	26/152 (17.1%)	103/2074 (5.0%)	RPS17 OASB GAPA AT2G37220 TIM RPS9 PSAL NDPK2 LHCA4 AT4G01310.1 CPN20 CLPP6 PRPL11 HDS PSBP-1 CLPR4 AT3G11630 AT1G11430.1 LHCA1 GUN5 LHCB4.2 RBP31 ATRABE1B PSAD-2 ACP4 LHCB6
GO:0042651 thylakoid membrane	6.95e-06	20/152 (13.2%)	65/2074 (3.1%)	PSAE-2 GAPA MAPR3 CYP20-2 PSAL LHCA4 PSAN AT1G68590.1 RPL12-C CPN20 PSBY PSBP-1 LHCA1 AT1G51400 AT5G14910.1 LHCB4.2 RBP31 ATRABE1B PSAD-2 LHCB6
GO:0009535 chloroplast thylakoid membrane	6.95e-06	20/152 (13.2%)	65/2074 (3.1%)	PSAE-2 GAPA MAPR3 CYP20-2 PSAL LHCA4 PSAN AT1G68590.1 RPL12-C CPN20 PSBY PSBP-1 LHCA1 AT1G51400 AT5G14910.1 LHCB4.2 RBP31 ATRABE1B PSAD-2 LHCB6
GO:0055035 plastid thylakoid membrane	6.95e-06	20/152 (13.2%)	65/2074 (3.1%)	PSAE-2 GAPA MAPR3 CYP20-2 PSAL LHCA4 PSAN AT1G68590.1 RPL12-C CPN20 PSBY PSBP-1 LHCA1 AT1G51400 AT5G14910.1 LHCB4.2 RBP31 ATRABE1B PSAD-2 LHCB6
GO:0009534 chloroplast thylakoid	1.45e-05	21/152 (13.8%)	74/2074 (3.6%)	PSAE-2 GAPA MAPR3 CYP20-2 PSAL LHCA4 PSAN AT1G68590.1 RPL12-C CPN20 CLPP6 PSBY PSBP-1 LHCA1 AT1G51400 AT5G14910.1 LHCB4.2 RBP31 ATRABE1B PSAD-2 LHCB6
GO:0031984 organelle subcompartment	1.45e-05	21/152 (13.8%)	74/2074 (3.6%)	PSAE-2 GAPA MAPR3 CYP20-2 PSAL LHCA4 PSAN AT1G68590.1 RPL12-C CPN20 CLPP6 PSBY PSBP-1 LHCA1 AT1G51400 AT5G14910.1 LHCB4.2 RBP31 ATRABE1B PSAD-2 LHCB6
GO:0031976 plastid thylakoid	1.45e-05	21/152 (13.8%)	74/2074 (3.6%)	PSAE-2 GAPA MAPR3 CYP20-2 PSAL LHCA4 PSAN AT1G68590.1 RPL12-C CPN20 CLPP6 PSBY PSBP-1 LHCA1 AT1G51400 AT5G14910.1 LHCB4.2 RBP31 ATRABE1B PSAD-2 LHCB6
GO:0015935 small ribosomal subunit	4.48e-05	12/152 (7.9%)	26/2074 (1.3%)	RPS17 AT5G39850 RPS9 ATRPS13A RPS11-BETA AT1G34030 AT4G39200 RPS6 AT3G11510 AT4G34670 AT2G09990 AT3G57490
GO:0022627 cytosolic small ribosomal subunit	4.48e-05	12/152 (7.9%)	26/2074 (1.3%)	RPS17 AT5G39850 RPS9 ATRPS13A RPS11-BETA AT1G34030 AT4G39200 RPS6 AT3G11510 AT4G34670 AT2G09990 AT3G57490
GO:0009941 chloroplast envelope	6.32e-05	23/152 (15.1%)	94/2074 (4.5%)	RPS17 OASB TIM RPS9 PSAL NDPK2 LHCA4 AT4G01310.1 CPN20 CLPP6 PRPL11 HDS PSBP-1 CLPR4 AT1G11430.1 LHCA1 GUN5 LHCB4.2 RBP31 ATRABE1B PSAD-2 ACP4 LHCB6
GO:0043227 membrane-bounded organelle	6.76e-05	92/152 (60.5%)	830/2074 (40.0%)	PTAC17 AT3G13120.1 RPS17 PSAE-2 OASB GAPA STV1 AT2G37220 AT3G47370.1 AT3G10860 CRY1 RPL27 FLN1 MAPR3 CYP20-2 AT1G67430.1 TIM AT4G09730.1 RPS9 AT2G33450.1 VIT1 PSAL ATL5 AT1G67280.1 NDPK2 LHCA4 PSAN AT3G09630.1 AT1G18540.1 AT4G29390.1 AT4G01310.1 AT1G68590.1 AT2G20450.1 ATCBR AT5G60390 VMA10 AT5G61170.1 ADK1 RPL12-C ATRPS13A emb1473 CPN20 AT1G55140.1 CLPP6 LOS1 AT5G47890 PRPL11 PSAO AT2G19740.1 DX…
GO:0043231 intracellular membrane-bounded organelle	6.76e-05	92/152 (60.5%)	830/2074 (40.0%)	PTAC17 AT3G13120.1 RPS17 PSAE-2 OASB GAPA STV1 AT2G37220 AT3G47370.1 AT3G10860 CRY1 RPL27 FLN1 MAPR3 CYP20-2 AT1G67430.1 TIM AT4G09730.1 RPS9 AT2G33450.1 VIT1 PSAL ATL5 AT1G67280.1 NDPK2 LHCA4 PSAN AT3G09630.1 AT1G18540.1 AT4G29390.1 AT4G01310.1 AT1G68590.1 AT2G20450.1 ATCBR AT5G60390 VMA10 AT5G61170.1 ADK1 RPL12-C ATRPS13A emb1473 CPN20 AT1G55140.1 CLPP6 LOS1 AT5G47890 PRPL11 PSAO AT2G19740.1 DX…
GO:0044464 cell part	7.81e-05	122/152 (80.3%)	1265/2074 (61.0%)	PTAC17 AT3G13120.1 RPS17 PSAE-2 OASB GAPA STV1 AT2G37220 AT3G53740.1 AT5G39850 AT3G47370.1 AT3G10860 CRY1 RPL27 FLN1 MAPR3 CYP20-2 AT1G67430.1 AT3G56340.1 TIM AT5G55140.1 AT4G09730.1 RPS9 AT4G15000.1 AT2G33450.1 VIT1 PSAL AT4G24920.1 ATL5 AT1G67280.1 NDPK2 LHCA4 PSAN AT1G18260.1 AT3G09630.1 CYP718 AT1G18540.1 AT4G29390.1 AT4G01310.1 AT1G68590.1 OPT4 AT2G20450.1 AT5G02610.1 ATCBR AT5G60390 VMA10 D…
GO:0005623 cell	7.81e-05	122/152 (80.3%)	1265/2074 (61.0%)	PTAC17 AT3G13120.1 RPS17 PSAE-2 OASB GAPA STV1 AT2G37220 AT3G53740.1 AT5G39850 AT3G47370.1 AT3G10860 CRY1 RPL27 FLN1 MAPR3 CYP20-2 AT1G67430.1 AT3G56340.1 TIM AT5G55140.1 AT4G09730.1 RPS9 AT4G15000.1 AT2G33450.1 VIT1 PSAL AT4G24920.1 ATL5 AT1G67280.1 NDPK2 LHCA4 PSAN AT1G18260.1 AT3G09630.1 CYP718 AT1G18540.1 AT4G29390.1 AT4G01310.1 AT1G68590.1 OPT4 AT2G20450.1 AT5G02610.1 ATCBR AT5G60390 VMA10 D…
GO:0009521 photosystem	0.00012	9/152 (5.9%)	15/2074 (0.7%)	PSAE-2 PSAL PSAN PSAO PSBY PSBP-1 AT1G51400 PSAD-2 LHCB6
GO:0031975 envelope	0.00119	28/152 (18.4%)	151/2074 (7.3%)	RPS17 OASB GAPA AT2G37220 AT3G10860 TIM RPS9 PSAL NDPK2 LHCA4 AT4G01310.1 CPN20 CLPP6 PRPL11 HDS PSBP-1 CLPR4 AT3G11630 AT1G11430.1 LHCA1 GUN5 LHCB4.2 RBP31 ATRABE1B AT5G13430 PSAD-2 ACP4 LHCB6
GO:0031967 organelle envelope	0.00119	28/152 (18.4%)	151/2074 (7.3%)	RPS17 OASB GAPA AT2G37220 AT3G10860 TIM RPS9 PSAL NDPK2 LHCA4 AT4G01310.1 CPN20 CLPP6 PRPL11 HDS PSBP-1 CLPR4 AT3G11630 AT1G11430.1 LHCA1 GUN5 LHCB4.2 RBP31 ATRABE1B AT5G13430 PSAD-2 ACP4 LHCB6
GO:0016020 membrane	0.0255	59/152 (38.8%)	509/2074 (24.5%)	PSAE-2 GAPA AT3G53740.1 AT3G47370.1 AT3G10860 MAPR3 CYP20-2 AT1G67430.1 AT3G56340.1 RPS9 AT2G33450.1 VIT1 PSAL AT4G24920.1 ATL5 LHCA4 PSAN AT1G18260.1 AT3G09630.1 AT1G18540.1 AT4G01310.1 AT1G68590.1 OPT4 AT5G02610.1 ATCBR VMA10 ADK1 RPL12-C ATRPS13A RPS11-BETA AT3G14600.1 CPN20 LOS1 AT5G47890 PRPL11 PSAO HERK1 AT2G19740.1 PSBY YLMG2 PSBP-1 RPL16B PDCB3 LHCA1 RPS6 AT1G51400 AT5G14910.1 HIT3 GUN5 A…
Molecular Function
GO Term	P-value	Sample frequency	Background frequency	Genes
GO:0003735 structural constituent of ribosome	5.1e-34	55/152 (36.2%)	110/2074 (5.3%)	AT3G13120.1 RPS17 STV1 AT3G53740.1 AT5G39850 AT3G47370.1 RPL27 AT1G67430.1 AT3G56340.1 AT5G55140.1 RPS9 AT4G15000.1 AT2G33450.1 AT1G15250.1 AT1G07070.1 AT5G24510.1 ATL5 AT3G09630.1 AT1G18540.1 AT4G29390.1 AT4G01310.1 AT4G31985.1 AT3G44010.1 AT3G06680.1 AT1G68590.1 AT2G20450.1 AT3G10950.1 AT5G02610.1 AT5G61170.1 RPL12-C AT5G27700.1 ATRPS13A emb1473 RPS11-BETA AT3G14600.1 PRPL11 AT5G56710.1 AT2G197…
GO:0005198 structural molecule activity	1.24e-29	56/152 (36.8%)	133/2074 (6.4%)	AT3G13120.1 RPS17 STV1 AT3G53740.1 AT5G39850 AT3G47370.1 RPL27 AT1G67430.1 AT3G56340.1 AT5G55140.1 RPS9 AT4G15000.1 AT2G33450.1 AT1G15250.1 AT1G07070.1 AT5G24510.1 ATL5 AT3G09630.1 AT1G18540.1 AT4G29390.1 AT4G01310.1 AT4G31985.1 AT3G44010.1 AT3G06680.1 AT1G68590.1 AT2G20450.1 AT3G10950.1 AT5G02610.1 AT5G61170.1 RPL12-C AT5G27700.1 ATRPS13A emb1473 RPS11-BETA AT3G14600.1 AT4G00170.1 PRPL11 AT5G567…

## Sheet: set 3
Biological Process
GO Term	P-value	Sample frequency	Background frequency	Genes
GO:0019438 aromatic compound biosynthetic process	0.00137	8/100 (8.0%)	20/2074 (1.0%)	CTL2 TT4 DFR C4H FLS1 TT5 pal1 AT5G66120.1
GO:0009699 phenylpropanoid biosynthetic process	0.00183	7/100 (7.0%)	15/2074 (0.7%)	CTL2 TT4 DFR C4H FLS1 TT5 pal1
GO:0009698 phenylpropanoid metabolic process	0.0261	7/100 (7.0%)	21/2074 (1.0%)	CTL2 TT4 DFR C4H FLS1 TT5 pal1
GO:0019748 secondary metabolic process	0.0496	9/100 (9.0%)	39/2074 (1.9%)	CTL2 TT4 DFR ATGSTF13 C4H FLS1 ACLA-1 TT5 pal1
Cellular Component
GO Term	P-value	Sample frequency	Background frequency	Genes
GO:0044424 intracellular part	0.00218	70/100 (70.0%)	986/2074 (47.5%)	SK 11 AT4G10450.1 AT1G34030 AT2G31490 PLDDELTA TUB2 TRXF2 GRF2 EIF4E AL7 mtLPD2 LOS2 CKS1 MPPBETA HTA12 GRF9 TT4 AT2G43090.1 AT1G47830.1 AT3G07480.1 AT1G06760.1 AOC4 RPS28 AT3G02560 CAC1 VDAC1 DFR PMP GAPCP-1 AT3G03070 ATGSTF13 SUVH3 UNE5 TPX1 NRPB12 AT5G09510 NDPK3 PAC1 AT1G15120 AT4G29480.1 GRF3 AT5G27850.1 ROF1 C4H AT5G47030 ACLA-1 TT5 pal1 GAPC1 VMA10 AT4G25740 RAN2 AT5G62890.1 ATOEP16-1 PBE1…
GO:0044464 cell part	0.00246	82/100 (82.0%)	1265/2074 (61.0%)	SK 11 AT4G10450.1 AT4G08520.1 AT1G34030 AT2G31490 PLDDELTA TUB2 TRXF2 GRF2 EIF4E AL7 mtLPD2 LOS2 CKS1 MPPBETA HTA12 GRF9 TT4 AT2G43090.1 ATPDIL2-2 AT1G47830.1 AT1G62500.1 AT3G07480.1 AT1G06760.1 AOC4 RPS28 AT3G02560 CAC1 VDAC1 DFR PMP GAPCP-1 LLG1 AT3G03070 ATGSTF13 SUVH3 UNE5 TPX1 NRPB12 AT5G09510 NDPK3 PAC1 AT1G15120 DHAR2 AT4G29480.1 GRF3 AT5G27850.1 ROF1 C4H AT5G47030 RGP3 ACLA-1 TT5 pal1 GAP…
GO:0005623 cell	0.00246	82/100 (82.0%)	1265/2074 (61.0%)	SK 11 AT4G10450.1 AT4G08520.1 AT1G34030 AT2G31490 PLDDELTA TUB2 TRXF2 GRF2 EIF4E AL7 mtLPD2 LOS2 CKS1 MPPBETA HTA12 GRF9 TT4 AT2G43090.1 ATPDIL2-2 AT1G47830.1 AT1G62500.1 AT3G07480.1 AT1G06760.1 AOC4 RPS28 AT3G02560 CAC1 VDAC1 DFR PMP GAPCP-1 LLG1 AT3G03070 ATGSTF13 SUVH3 UNE5 TPX1 NRPB12 AT5G09510 NDPK3 PAC1 AT1G15120 DHAR2 AT4G29480.1 GRF3 AT5G27850.1 ROF1 C4H AT5G47030 RGP3 ACLA-1 TT5 pal1 GAP…
GO:0005622 intracellular	0.0071	70/100 (70.0%)	1012/2074 (48.8%)	SK 11 AT4G10450.1 AT1G34030 AT2G31490 PLDDELTA TUB2 TRXF2 GRF2 EIF4E AL7 mtLPD2 LOS2 CKS1 MPPBETA HTA12 GRF9 TT4 AT2G43090.1 AT1G47830.1 AT3G07480.1 AT1G06760.1 AOC4 RPS28 AT3G02560 CAC1 VDAC1 DFR PMP GAPCP-1 AT3G03070 ATGSTF13 SUVH3 UNE5 TPX1 NRPB12 AT5G09510 NDPK3 PAC1 AT1G15120 AT4G29480.1 GRF3 AT5G27850.1 ROF1 C4H AT5G47030 ACLA-1 TT5 pal1 GAPC1 VMA10 AT4G25740 RAN2 AT5G62890.1 ATOEP16-1 PBE1…
GO:0005737 cytoplasm	0.0466	58/100 (58.0%)	807/2074 (38.9%)	SK 11 AT4G10450.1 AT1G34030 AT2G31490 PLDDELTA TRXF2 GRF2 EIF4E mtLPD2 LOS2 CKS1 MPPBETA GRF9 TT4 AT2G43090.1 AT1G47830.1 AT3G07480.1 AOC4 RPS28 AT3G02560 CAC1 VDAC1 DFR PMP GAPCP-1 AT3G03070 ATGSTF13 UNE5 TPX1 AT5G09510 NDPK3 PAC1 AT1G15120 AT4G29480.1 GRF3 AT5G27850.1 ROF1 C4H AT5G47030 ACLA-1 TT5 pal1 GAPC1 VMA10 AT4G25740 RAN2 AT5G62890.1 ATOEP16-1 COPT5 PCK1 emb1027 HTB1 APS1 AT2G42770 AT5G4…

## Sheet: set 4
Molecular Function
GO Term	P-value	Sample frequency	Background frequency	Genes
GO:0003700 transcription factor activity	0.0104	27/325 (8.3%)	75/2074 (3.6%)	PIL1 WLIM1 ATAF1 ERF12 AT3G24490 NF-YB12 AtTLP2 COL4 PCL1 SVP ATEBP SE DREB1A SCL8 DEAR2 TRB1 COL5 LHY AT2G19810 ATHB-7 AT3G58630 RAV2 PAT1 ERF9 SZF1 HMGB1 AtTLP10
GO:0030528 transcription regulator activity	0.0115	33/325 (10.2%)	101/2074 (4.9%)	PIL1 WLIM1 AT3G21350.1 ATAF1 ERF12 AT4G20330.1 AT3G24490 KIWI NF-YB12 BT4 AtTLP2 COL4 PCL1 SVP ATEBP SE DREB1A SCL8 SKIP DEAR2 AT4G18810.1 TRB1 COL5 LHY AT2G19810 ATHB-7 AT3G58630 RAV2 PAT1 ERF9 SZF1 HMGB1 AtTLP10
