# Supplementary material for: Candidate genes associated with bud dormancy release in blackcurrant (Ribes nigrum L.)
Source: BMC Plant Biol. 2010 Sep 14;10:202. doi: 10.1186/1471-2229-10-202 (PMC2956551; doi:10.1186/1471-2229-10-202)
Supplement: Additional file 3 — Quantitative RT-PCR assay details of selected genes. GenBank & Homologue, as Supplementary Table 1; Primer1 & Primer 2, sequences of assay primers; UPL probe, sequence of probe from Universal Probe Library (Roche); Amplicon, PCR product size. [file 1471-2229-10-202-S3.XLSX]

## Sheet: Sheet1
GenBank	Homologue	Primer 1	Primer 2	UPL probe	Amplicon
GT022654	Acetyl-CoA carboxylase (ACC)	gtcttctatgccccactcca	agttgcaggagcaacagctt	ccaccacc	67 nt
GT027624	Ascorbate peroxidase	agcttagaggcttaatcgctga	gccatgctatacggagcatc	ctgtgctc	60 nt
GT026930	Beta-2 tubulin (TUB)	tcagcagtatcaagatgcaaca	ccttcctcctcatcctcgta	ggaaggag	60 nt
GT023732	Calcium-dependent protein kinase	ccgtgctctctgaagtttttg	tggcttatctagtccacacctg	ctgctcct	74 nt
GT027101	Calmodulin-binding protein (CAL)	gtttgatggaggtaaaatcaagc	ccactattgatgatctgcaagc	ccgccgcc	63 nt
GT026813	Catalase	gatcctcgtggatttgcagt	ttcccacaagatcaaaattgc	accagaga	61 nt
GT023241	Chalcone synthase	gtgcgtgcgtgttgtttatc	cggcagtcttgagtccttct	ggaggaag	69 nt
GT023816	Dihydroflavonol reductase	cagaaacccgtttacgatgaa	cttttaagcacggcaaaactc	tgctggag	60 nt
GT023254	Ethylene response factor	caacggatgagatttgttcg	atggaaatcagttgccgtct	ccgccgcc	60 nt
GT022622	Flavonol synthase	tgaattatgatgtctggcctaaga	tgtactcttctgtcacttccctgt	cctccttc	60 nt
GT024480	Glutathione S-transferase	ttgctcttgaactataacccagttc	attctgcaatcggttttcca	ctgtccca	73 nt
GT023746	Glutathione S-transferase	cggaatgggctgatagtttt	tcagtctctggcataacatcctt	tcctgctg	61 nt
GT025112	Initiation factor eIF4A (HK)	aaacggctacattttgctctg	tggcactggacaactccata	ccttcagc	61 nt
GT022063	MADS-box protein SVP (SVP)	gagaaatggcgagagagaagat	gcttcgagaacgtcacctg	gacggcga	75 nt
GT028016	Phenylalanine ammonia-lyase	atctgccaagccattgattt	ccgtgtttttaacggtgctc	tggaggag	64 nt
GT025772	Phosphate-responsive protein phi-1 (PHI)	gcttaccctgattatgctggtg	gcattatagctagcacccgtagtt	tggtggat	62 nt
GT023840	Sucrose synthase	tgcaaggaagatccaagtcaat	tgtatacctttcttggatcctttga	gatgctgg	72 nt
GT026044	Xyloglucan endotransglucosylase (XET)	tgtaccgatagggtcagattcc	aaacatctctgtctcgcttgc	gctccaga	61 nt
GT022135	ZIP CCCH	cggaaaattagactggggtgt	ccccaaatgaagcagattttc	gaggagag	68 nt
