# Supplementary material for: Candidate genes associated with bud dormancy release in blackcurrant (Ribes nigrum L.)
Source: BMC Plant Biol. 2010 Sep 14;10:202. doi: 10.1186/1471-2229-10-202 (PMC2956551; doi:10.1186/1471-2229-10-202)
Supplement: Additional file 5 — Ribes sequences selected for complete sequencing & Pyrosequencing assays. GenBank, as Supplementary Table 1; Contig size, total length of assembled EST sequences; Primer pairs 1/2, oligonucleotide primers for Sanger sequencing; SNP type, Single Nucleotide Polymorphism alleles; Name, cross-reference code; SNP Pyrosequencing primers, oligonucleotides used to generated amplicons for SNP assay ([bioteg], biotinylated primer); Sequencing primer, used in Pyrosequencing assay; Mapped, if the sequence has been placed on the Ribes linkage map. [file 1471-2229-10-202-S5.XLSX]

## Sheet: Sheet3
GenBank	Contig size (nt)	Primer pair 1 (left)	Primer pair 1 (right)	Primer pair 2 (left)	Primer pair 2 (right)	SNP type	Name	SNP Pyrosequencing primer (left)	SNP Pyrosequencing primer (right)	Sequencing primer	Mapped
GT024781	633	AAATGGAGTCACCCCACAAG	AAAGCAACCAAATCTGAGCAA
GT022624	599	CAAGATGGGGAGGAAGCTC	CTTTTAGCATTCGGCAGGAG
GT024003	519	CATGCCCACCAAAGGTTAAG	TCCAGTAAGGCATTTCACCA
GT022522	634	GGCAAGGACCCTACAACG	TACAACAAGATCTTACTTGCCCAAC
GT025382	669	ATGGAGACCCCCAAGAACAT	GCGAATAACCAGCCATGAGT
GT026044	450	CAAGTCTGTGGAACGCTGAC	TGGTACAGTAATCAGAACGAAGAAA			A/G	SERB19B23	[bioteg]TGTACCGATAGGGTCAGATTCC	TCTGTCTCGCTTGCACTCTG	CTTGCACTCTGGAGC	Yes
GT023816	570	TGACCCTTTCCAAAATCAGC	TCGATGTGTTCTCCTTAGCAA
GT027547	660	GCGGGAGTGAAGTTTGTTGT	CAAACATAAGGAATGCACGAA			T/C	SERB05E20	GCCTCCATCAAAGTCAGGAGTC	[bioteg]GGCTGAAGCAGAAGGTGTTGTG	CTTCATCGGAAAGAGC	Yes
GT024511	686	CCAATCGAGCTTCTCTCACC	AAAGAAACACAGAGTTCATTGCAT			A/G	SERB14G24	TCTTCGTTGATTCCGAAACC	[bioteg]GTTGTCACGAGCAGCATTTC	TCATTTTGAAGTTGTTTTT	No
GT024248	690	GCCAATGCCGGATAGTTACTT	TGTGCCCCTAATGACAACAA			A/G	SERB14B03	[bioteg]ACGTAACAAGGAGTGGGAAAGTGC	TAAACCTCGGCGAGCTCCC	AGCTCCCCACCGCCA	Yes
GT023241	700	ACCCACTTGGTCTTTTGCAC	TGGAGCACCACTGTCTCAAC			C/G	SERB10H19	TACTAGGATTGCGCCCGTCT	[bioteg]TCCTCTAAAAGTGACCGCAGTAA	ATTGCGCCCGTCTGT	No
GT024479	634	AGCTAGATGGGCAAAAATGC	CGCTGAAATTAGGGTTCGAG
GT027741	566	AAGCCATGTCAACCCAAGAG	CCCCCAGATTACAAAGAATATCA
GT023583	710	TTGTTGTTGGATTAAAATTGATTGA	TGCAATTGACGGACATCTTC
GT026604	573	AGGCGAAAACAGTTTGAAGC	AACCCGTGTTCCATCCTCTA
GT025091	684	CACTTGTTGCAACCCTTCCT	TTCTGAATGGTGCCAATATCC
GT022510	1111	ATGTGTCATGGATGCTGCTG	CAAAGCCCATGCTGTTTTCT
GT023612	694	TTGCGTTGAAGGAGAGGACT	CAACCTTTGCTGCCTTCTTC	GCGGCAAGCAGTTTTAGC	TAGTGGCTCGAACCAGTCCT	T/C	SERB11M21	CGGTTGATCAGAAGAAACTCAGG	[bioteg]AACCGCAGCGAGCTTGAAC	AGAAGCTCGTCGCCT	Yes
GT023487	691	TTTCAAACCTGGTGGTGTCA	CAGAAGCTGGTTTGGAGGAC	GGAAAAGTGTTTGGCTTGGA	GGAGTTGACACCACCAGGTT
GT025021	699	TGTGGTCTCTGAGGCAACTG	CACAACTTCACCGGTCATCA	CGGCTTTTACCTGAAACCAT	CAGTGCCAAAAGCCATACCT	C/G	SERB16G08	[bioteg]TTTGTTCCCTTTTAATTTCTGTTT	CAACAGAACACGAAACAAAAAATT	AATTTCAACTTTATTTTCT	Yes
GT022298	884	AAGACAGCGAAGCGACAGTT	TTCCAATGTTCATTCCAAAAA	GCAGCATCGGGAATGTTATT	TCGCTGTCTTGTGGTTTGAG
GT026047	605	CTGCTATTGTTTGGCCCTTC	TCGAATCAAGCTCATTTTCG	TGGCATGGAGAGGAGAACTT	GGGATTTCCCAACTTTCACA
GT025874	968	TTTTTCAGTAATCCCACACCA	TCCAAAGGAGGGAGGAAGTT	AACTTCCTCCCTCCTTTGGA	TCTGGTTAGCCTAGTTGAAGATGA	G/A	SERB19C09	[bioteg]CACAAGGCTTCAAGAAAAGAAGA	GGAAGTTTGGTGCATTGGA	TTTGGTGCATTGGAC	No
GT022654	418	GCATGGCTTCCTTCTTTCTG	TTGCTGCCAAAGAATCTTCA	ATCAGTTTCATGGCCTCGAT	TGTCTTCTATGCCCCACTCC	A/C	SERB09L03	[bioteg]CGCAGTCCAATTGCTTCA	GACACTCCAATCTCCATACACG	TGTGCATTATTATTTCCTCT	Yes
GT023040	567	TCTTGCAAATGCAGGAGCTA	TTCCCAGTCATTGAGACAAAA	TTTAGCTTTGGCTCCCATTG	CCTCTTGGTAGCTCCTGCAT	C/G	SERB10B08	[bioteg]CTAAAGGAAGAGTATGCCCAGGTT	AGCGCAGAGGTAAGTTCCGA	GGTAAGTTCCGATACATCTG	Yes
GT022337	534	CCAAAAGTCTGAAGCAAAGAATC	GAGCAACTTCTCCCAACTGC	CTTTCCAGCATGGGGAATA	TGTTGATGCTCAGCGAGTGT
GT024413	572	GTTGTTGGTGGCCATGC	CCATTCTTTCCAAGCCTCAC	AGGGTTGGGTCCTCTCTCTG	CAAAGTCATTACAACAAAAATTGTCC	C/T	SERB14E13	CATTTGTAATTTTGGGGGTATCA	[bioteg]CTTGCAAAATTGAGGTATG	TGGGGGTATCATTGTT	No
GT022622	618	TGCAAATGAGGCTTCTAGTGG	TCTGACAGCAACTCCAGCAC	CCACAACCTGAACTGGCTCT	CGTTCCTGTTCACCCAAACT	C/G	SERB09F03	GGTAACTGGGTTGCTGTTGATT	[bioteg]ATGCAGGAATCTCGTACACACTT	TCCCAAATGCTCTCT	No
GT022933	635	TTCGCTAATGGGATTTCAGG	GGCTCTAGAAGCAAACCCAAG	ACGACGACGACGATTTGTTA	TTGCCCCCACAGATTTCTAC
GT025855	606	GAGATCCGCTACGTGCTCA	CACCTGGGTCTTGTATTCCA	CTGACACACAGCCTGGAAGT	ATCCGTTGAAATCGGCATA
GT028150	518	GAAATGACCGACTCGGAAGA	GCGCTTTGAGAGTACGGAAG	AGGTTCCACTATCGGTGCTG	CGGATAATCGCAACATGAAA	A/G	SERB06P08	[bioteg]AAATGACCGACTCGGAAGACAC	GTGGCCAGATGCTGAAGGA	TTGAACGGGTTCTTG	Yes
GT024627	451	CCGCCAGATTTTAAGGATGA	TGCTGCCTTCTCAATTTCCT	AGGAAATTGAGAAGGCAGC	CGTGCTAAACTGGCCAAGA
GT024165	868	TGTTATTACTCAGGGTGCAGACC	CGACATTTGCTGCGTAAGAA	TAATCCCCGGCTTTCAAAAT	AGGAAAATATGCCATCCATGA
GT026930	932	CTGATACAGTGGTTGAACCTTACA	CACGGAACATAGCTGAAGC	CGTGTCAGCGAACAATTCAC	TTTTTCACAGCACAAACAAGG	C/T	SERB02K12	ATGCAGATGAGTGTATGGTTCTTG	[bioteg]CAGCAAAATCTTCAAAAAAGGTAG	CCACTCCCAGCTGTAA	Yes
GT022451	480	CAACATATTCCAAGCGAACG	ACACGGGAATGAAAACCAGA
GT024638	131	CAAAATCCCCTTCAACCAAC	TCTCACATCCAGGTCAACCA	GCTGATTTAAAAGGCCATCG	TGCGAATCGAAGACCAGAGT	G/A	SERB15N05	TTGGCAAGAGACATGATCGAGTT	[bioteg]CCACAATTAATGAATTGATCATGA	CACACTTCGACAGTGC	No
GT022437	644	CAACATATTCCAAGCGAACG	ACACGGGAATGAAAACCAGA
GT023355	736	TGGGAGTGTAAGGGATGGTC	GCCACTCCATAACCACATGA	GGCAGCAAAACTTCATGTGG	GGCTTCCAGGTACCAACAAA
GT026666	273	TCGAAGACGACTTCATCTGG	CATGTGCTTTGCATGAAGGT
GT025981	587	CGTCCGTGGAAATGCAGTA	ATCCTGACAAAGCCGACAAG			G/A	SERB19G16	[bioteg]ACTGGATCCGACGGTGAAA	TGTCCTCGTCGAAGTCCG	GACCGTAGGTGTCCTG	Yes
GT025820	609	TGAGTTCAATACAGAAAACAAAGACA	GAAACGGAAAAGCATTGAGC	TGCTTTTCCGTTTCAGCTCT	TCCAGACGAAGACGAACACT
GT024710	706	AGCGGAGACGGAGAAGAATC	CACTTGCCTCCATTAGCACA	TTTGTGGTGTGGTTGCAAGT	AAAACACTTCTTTTCGCCACA
GT026016	520	GGTGGTGAACAGATTGAAGGA	TGGACAAGTTTCCCGCTATT	AATAGCGGGAAACTTGTCCA	TCCTGTGAGAAGTTCGAGTAGC
GT026608	889	AAGTGCCCATCTGCAATCAT	GGATTGAAGCTTGGGATGAA	TTCATCCCAAGCTTCAATCC	CTCTCTTCCCCATGTGTGGT
GT027887	536	TGCCGAAGGAAGAGCTGTA	TTCCGCTCAAATCGAGAAAT	TTTCTCGATTTGAGCGGAAG	ACAACAGCAAGATCGCCTCT
GT021984	595	TTTCCGCAGTTGAAATCTCC	CCTGCCTGTTCTTCACATCA			C/T	SERB07P06	TGGTGGAACAGGTTGGGAAAAT	[bioteg]TCTTCCCTGTACCAAATCAAATCC	TTAGATCTGTATGATTGATG	Yes
GT025690	592	CCCAAGCAGTCCAAGGTTTA	GAAAGGCAATTCAGGACCAA	ATGTGGAGCAATGTCAATGG	CGGGCTGATATGGACAGAAC	G/A	SERB18O12	[bioteg]CCCCGGTACCCAACCTTA	GACTAGGCGGTTGTGGGTT	GGCGGTTGTGGGTTT	No
GT022701	585	GTGGGATCATACTGGGGATG	CTTGCACCCATCCTTCAACT	AGTTGAAGGATGGGTGCAAG	CAGCACAGTAAAGCTTTTCAACA
GT022331	664	GCCTTTCGAGCACTTTTCAC	CCCTGCTCTCCTTAGCCTCT	AAGGATACGCTTGGATGGTG	TTTTTGAAGAACGGGAGGTC	C/T	SERB08A09	AACAGGGAGCACATCAGATGA	[bioteg]CATGCCTTGCTATTGAGGTCTA	TTGAAGAGGACAAGCA	Yes
GT023415	964	CATCCATCCTTCCCGACTC	GCCAGACCACAATCGGTAAT	GTGGTCTGGCAAGCTTCATT	AGCAAACCGGGAGAGAGATT	T/C	SERB11H12	CGCTGCATGACTTTCTGCATCTA	[bioteg]CGATTCACGCGATACACAATTTC	GTTGTCAAGTCACGAAC	Yes
GT023320	651	CGCTTCTTTCTTAACTTCCTCA	TGGTCCATATGCCATGTTTG	GGACCACCAGGACCATAAAA	CCGCCATTTTTCCTCTGAT
GT028151	704	CAAAACAAAACTCCCCTTCTC	CTCCTCTGCCCCATAATCAA	CTGCCATTTCATCACCAACA	GCATGCATGTCCATTGAGTC
GT024483	666	ACCATCTGAGGGTTCACGTC	GCACCCAGATAATCCCAGAA	CAGCCGTGTCGAGAATTATG	TCCAGTCATCTCACCGTCAA	G/C	SERB14B24	[bioteg]TCTTTTTGTTTCCCTTGCGTTAGT	GATATGCCAAAGAAGCAATAACCT	CCTGCATAAAAGAAACAT	Yes
GT026344	615	TGGGAAGCTTAAGTGTCGTTT	TTCTTCTTTGCCAAGCCCTA	TAGGGCTTGGCAAAGAAGAA	GGAGGCAGGTTGACTGTGAT
GT027499	480	TTTTTATCAGTTTCAATCCCTCA	CAGTTTTCCAGGCACCATTC	CAGAATGGTGCCTGGAAAAC	TGGAAGGGACGTTAGAAACC
GT022812	649	CCCAATGTGACAAAAGGGTA	TCAATGTCTGCCCCTTCTCT	GGTTCCCAAGAAGGTGTTCA	GGGGCTACATTTAGGCAACA	A/G	SERB09H18	GACGCATTAAGGAGCTTATCAACC	[bioteg]TGGTTTGGTAGGTGGATCATT	TCAACCGCGGAGGTA	Yes
GT027101	681	CAAAGCAATTAAACCATCTCCA	CGGAGCGCTGTAGAAGAAGT	CTACACACGCGGCAGTTCT	GACGAATTCGCGGTTCTAAA	C/T	SERB03C05	GATACCTTTCGACTGGGAAGAAAC	[bioteg]CATCTTCTCCATCATCGAACTTTC	GCCTGGGACTCCCAA	Yes
GT026886	566	CCTTTAGAGTCCGGCGTACA	TGGGTGCGTTCTGTTTCATA	GCACCCAACCAATTCAGAGT	TCATCATTCATTGTGCTCTTCA	A/G	SERB02H13	CTCTTTGAGCATGCATTGTCTTA	[bioteg]GCATTTAATCCACTATACAATACA	TGTGCTTCAATATTTTCAT	No
GT024596	883	CAGTGGATACTTTTACAACTTTTGG	GCCTTTGTACCGCCATTAAA	CCAATGAGACTGCAACATGG	TAAAGGGTCCGCCTACACC
GT023542	588	GGGTTTCTTCTTCCTCGAGTC	TCCATTGCAGCAGAACTCTTT	TGGCCAGGTTATCCAACTTC	TGAAAACTATAATGATCCTGGATAGAG	T/A	SERB11O17	CGGATTTCATTTACCTCGATCTAT	[bioteg]CAAGAAAAACCCTAAATTTGAACC	CACTGCTGAATTCTTGTC	Yes
GT022231	717	TGATACAATGCTGCAAGAAACTT	GGTCCTCCAGCCAATATCAA	CAGCCCTAGGTTCCCAGAAT	GGTGTAGCATATCAATACCCATTGT	G/A	SERB07O21	CCAGGGTATCAACAATATTCTTCA	[bioteg]TTTTGCATTTACAAAGCTGACAG	TCTTCACAAGGTATTTGAC	No
GT026659	692	CGCCTACCAAATCTGTTTCA	TGAAGAAGAACGAGCGGTTT	GTCCAAGGTGTTCGACGTTT	TTGTCCTCTCCTTCTTCCTCTG	G/T	SERB01L12	AATTGCCTACCATAGAGGAGCAAC	[bioteg]ACCTTACCGTCAATCTCACCACT	CCTACCATAGAGGAGCAAC	No
GT024200	656	TGCTGTTGATGGGTTAGATCC	CGATTGTCACGCTCTCTACG	ACTTGGATGCACCAGAGGAT	CCACTAGAAATTCGAACCTTGA
GT026855	471	ATCTTTGGCCCAGCCTCTT	GCCGCTAGGGTTACGATACA	GATGAGGGCTATGACAGCAA	GCCAAGCTGACGAAAAAGAA
GT022505	575	TTGCAGTTAGCATGCCTTGT	ACAGGTGCTATGTCCCCAAG	CTTGGGGACATAGCACCTGT	GAACCCTAGGATTTCATTACACC
GT022665	638	CAGGGTTGGAGATGTGTTGA	CCATAACAGCAGAGCAGCAC
GT023858	647	CCTCCTACAGAATGCGGCTA	CTCGCCTTGAGGTTCATCAT	GAGGCAAGGATGACCAAGTC	TGAAATACTACAACAATCCCAAAGA	C/A	SERB12A21	[bioteg]ACTATGCTATGCCTGCAACTCTT	TTTTCTCCAGCTCTTCTTCAAACT	CCAGCTCTTCTTCAAACT	Yes
GT025014	544	TACAAGGGGAAACCATGCTC	TAGAAGGGAGCAGCAAATCG	CGATTTGCTGCTCCCTTCTA	AGGGCCGCTAATCCACTAAT	A/C	SERB16F07	GACATAGTTCAGTTCTCGCCAACA	[bioteg]GAGGGAGTCCTTTTCTTTTTTTGA	TCGCCAACAAAACATA	Yes
GT025252	701	TTCAAAAAGATCGATCATAAGGTT	TTTGCGAGGAACTCTTGGTC	ATGAGGACCATGACAGCACA	GTTTAACAGCATATTTACAATCAAAGA
GT025001	680	CACGTGGAAAGGAGGAGAAG	CCTTTGATGGTCCCCCTTA	GACGAGCAGGCTTTTTATGG	CCTTCGCTCGATGGATAAT
GT022363	738	TGCCAAAATAGAACCCCTCA	TTTATTCAACTCATAAGGTTTCCA
GT022135	153	ACCCATCTGGGTCAGCAG	AGCCACAATCTGTTCCTGGT			C/T	SERB07L16	TGGACGGTTCATCTGTAAAACAT	[bioteg]TGTAAAACTGTTCCACCCAAAGA	ATGAGCAATTTGGCTAT	Yes
GT021955	439	CGAGATCTGCTAGCTCTGTGA	CAGCCAAAATGTTGAATGTGA			T/A	SERB07K03	[bioteg]TAGTTAGATTGCAAGGACTAG	ATGGCTTTGATTTTACATG	TTCCCTTTCCTCCCA	No
GT025735	484	CTGGTTTGCCTGATGATGTG	CAGAGCAAGCAAAGTCATGG
GT025194	594	GCAACAGCAACAACAGGAGA	CGGGAAGTTCAACCTAGCTG	GTCGGAAAAACCTGACCTGA	CCTCATTCATACAAGACCTAGC
GT023871	554	TCTCCCTGCATCTGAAAACC	TGTTGTTTGCTTTGCTGCTC
GT021967	715	TGGATCTGATTTGAGCGATTC	ACGAGCTGCTGCTACCTGAC	AGGGATTCTGCTGTGAATCG	TGCAAAGTTCAAAGAGAATGGA	T/A	SERB07M05	[bioteg]GTATCAAATCGTCCGGTTGAG	GGTGCCGGATCATACTCTGT	TGAGCTGGATTTGTTG	Yes
GT021928	449	GGCATTCCCTTAATTTACCG	GGAAGGGACGTAAGTGCAGA	CCTTCCCAAGCTCACCAATA	CAAAATCAAAATCGAAATCAAGG
GT022438	932	TTTTTACCAATAACATTAAGTAGCTGA	TTGCAGCTCATGGAGGTTTA	GAGCATGTTCTGAAGCACCA	CCATGACAATGAAGAGTGTTGG	C/T	SERB08D16	[bioteg]TCCCGGTAAATATGTTTTTAACTC	CCTCTCTCGAAATTTCATTTTATG	CAGTAGACGTTACCGTCA	No
GT027272	688	TTTCATCACAACATGAACGGTA	ACCCAAGGGTTTTCAGCTTT	CCAAGCCGATAAACCCATA	GGAGTCCCAACTGAAACAGC	A/T	SERB03K20	GATAGTGACTTAATGCCGCGTTTG	[bioteg]TCACAGAAGATCCGACAACAGAAA	TGCCGCGTTTGACCA	Yes
GT022849	717	CGATTTCTTCTCGTCGTTCA	TTGGAATTCCCCCTAAATGG	ATGGCGAGTTTGCGAATAGT	GAAGAACATTTTTATATTCAACAAGC	G/A	SERB09O16	[bioteg]TGGAAAAGTTGAATGTCAGTCAC	TATTTCCAGCAAATGCACTTACC	ATGCACTTACCGAAAAC	No
GT025772	389	CATACATCTGGGTCGGGAAC	GCTAGCACCCGTAGTTGAATC			C/T	SERB18M24	ACGATGTGGGTCTTGATGG	[bioteg]CTTCAGCTGGACCTTGAAAGTAG	CTGCAACAAACCCAT	No
GT027175	649	TGAAATGGAGTCTGCAACTGA	CCATGAGCCCTCTTCGTTA	CGAAGAGGGCTCATGGAATA	TGAATCGTGAGGTCTATCTTGG
GT022535	521	TCAAAAACACATTGCTTCTAATGAA	TTAGCCGCCTTCTGAAGCTA	TGGAATTTGATTGTCGAAACTG	CATCCTACCAGGCTTACATGG
GT023308	703	TCAGGGATTCCTCGTGTTTC	CAACTCCATAAGAGAACCCAAA			G/T	SERB11D03	[bioteg]TGTGGAGCTTTGTTTGTGTGTTA	CCCAAATTGTAACATAAGCTTTTT	TACATATGACTAGAACAAAA	No
GT023681	638	TGTGAAATCCCTCATCAGC	AAGTTGTAGCTCATTTTGAAAGC	TACAAAATGCCGAAGGCTCT	TGCTGATGAGGGATTTCACA
GT026283	489	GAGCCGAAGCTACAGGAGTG	GGACCAATATGACCCTTCCA
GT022063	528	CAGTTCCAGCATGAAGCAAA	CGCTCATTTTCCTCCATTAGTT	CACAAATGGGGTGTTTTTCC	TTTGCTTCATGCTGGAACTG
GT025305	579	AGGCAAGGGAGTTTCGAGAG	ATGTGGCCCACCTTGATAAT	CGAGTTACGACCCGGTAAAA	TCACACTCGTCTCGCTCTTG
GT023665	727	GTCGCATTGCCAATAATCCT	CAACCAAAGGCAACTTATAAAACC	TGACAAAAAGGCTGGAATGA	TGGTCACAATTTTGAGGTGA
GT027954	592	TAAAGCTGTTGGCTCGGATT	GCATGGTATCGTTGTTGCAG	GGTTCGGGTTGTAACAAGGA	TGCCAGGAACAAAAACAAGA	T/G	SERB06H16	GGGCCTAAGTTTCGTCTTGAGTT	[bioteg]CAAAGATAGCACCTGCAACATTTC	GATCAATCAATTGGTGG	Yes
GT022939	702	GACCCGCGAATGGACTATTA	CAAAACCAAGGTCTGTATTCTCG	AAATTCTGCCCCAAATGAAG	GCGGGTCCAATCTCCTTATC
GT027305	720	GCATGGCTTCCTTCTTTCTG	TTGCTGCCAAAGAATCTTCA	ATCAGTTTCATGGCCTCGAT	TGTCTTCTATGCCCCACTCC	C/G	SERB03L09	CCGCGACTGGACTATTAAGTG	[bioteg]CCCTTGCTGATAGTTCTGAAAAT	CCAAGGTTATACAAGACGAT	Yes
GT023352	1037	TCTTTGAAGCTACATTTTCTCCA	GATGTTGCTGGGGTACCAAC	CCCGGTTTCATTGAGTTTGT	TTTCTTTATTCTGAATTATCACAATGG
GT026128	652	CCCAGACCAGACATATACACCA	ATCGATTTCGGCGATGATA
GT022662	621	TTGAAGCAGCAACAACAACA	TGCAATGGATCCGCTAAATA
GT027306	657	ATGGATCGAGAGGGAGGTTC	GAGGTCTCAAACGCGAGAGT
GT022561	641	GGACCATGCAAGGAGAGGTA	GGGGGACACAAACCTTACC
GT028060	564	TTGCCTCCTGGATTCAGATT	TTCTCCGAAATGCTTTGGTT
GT024319	814	TGGGTGGTTCTTGTGCTGTA	ACGATCCTCCACCAATGAAG
GT027799	651	GCCTTAACCCGGAGAAAGTT	TGAATGGCAAATCTGTGTCG			T/C	SERB06A12	CCGGGTTATTGATATCCGTGT	[bioteg]AGGGTCTTCTTGTCCAAACTCTGT	CAGAAGGATCGCAAA	No
GT022280	684	AAACCACCACCATCTTCAGC	TCCTGCAACAGAAACAGCAC
GT024305	664	TGCTGATGCTGAGTGATGAA	GGGCTTTGAAACTCAAGGGTA
GT022652	721	GGCGAGTGATGAGTTCAGGT	GCAACCAACAAAACAGCAAA
GT026466	600	CGCGTCCGAAAAACACTAAC	AAGGTTGCACACTTCTTGTTCA
GT022524	610	GATCTTGGTGGATGGACTCG	GTTGCAAAAGTTGGGGTGTT			A/T	SERB08D21	GGACCTGAATTTCACACGACAAT	[bioteg]GGATGAGAAAGTGAAGGTGCATAT	ACGACAATTAACCCACTAT	No
GT022097	91	GCAAGGACAAAGGAAGAGGA	AGACATAGGGTCAGCGGTTC
GT024480	681	GGGCTTTGAAACTCAAGGGTA	AAAAATCACCGGTAACCCAAC
GT027090	513	ACCATCTTCGCCTCCCAAC	TCTACAAATATTACACATGCTCTCTCT
GT024244	734	TTCCATTGTTAGCTCAATCTGGT	CCAGTAATGCCCAAAAACAAA
GT026612	575	TGCATAAATATTACAAAAGCACAAT	AAACATGGCGATTTCAAAGG
GT024386	737	GGTGGAAGGAGGAAGAAAGG	GACCTGACCCTGACCTGTGT
